# Supplementary material for: FUCA2 Is a Prognostic Biomarker and Correlated With an Immunosuppressive Microenvironment in Pan-Cancer
Source: Front Immunol. 2021 Oct 20;12:758648. doi: 10.3389/fimmu.2021.758648 (PMC8565374; doi:10.3389/fimmu.2021.758648)
Supplement: Supplementary Table 1 — The immune related genes which shows association with FUCA2. [file Table_1.csv]

symbol	correlation	pvalue	gene type	tumor type	ID
CCL25	-0.259473193	0.049715493	chemokines	LAML	3130
CCL26	-0.050860256	0.049461031	chemokines	LAML	3131
CCL27	-0.054795384	0.048854381	chemokines	LAML	3132
CCL28	-0.160637379	0.048850462	chemokines	LAML	3133
CX3CL1	0.084901725	0.048736698	chemokines	LAML	3134
CXCL1	0.103167495	0.048726392	chemokines	LAML	3135
CXCL2	-0.177353894	0.048503701	chemokines	LAML	3136
CXCL3	-0.160975565	0.048425036	chemokines	LAML	3137
CXCL5	-0.096454329	0.048302791	chemokines	LAML	3138
CXCL6	0.100154425	0.048298444	chemokines	LAML	3139
CXCL8	-0.059571069	0.04800623	chemokines	LAML	3140
CXCL9	0.145215857	0.047946102	chemokines	LAML	3141
CXCL10	0.083660694	0.047918547	chemokines	LAML	3142
CXCL11	0.124888986	0.04791698	chemokines	LAML	3143
CXCL12	0.020389486	0.047752723	chemokines	LAML	3144
CXCL13	0.115547093	0.047745313	chemokines	LAML	3145
CXCL14	-0.012102292	0.047148925	chemokines	LAML	3146
CXCL16	0.214275316	0.047016447	chemokines	LAML	3147
CXCL17	-0.228661059	0.04681984	chemokines	LAML	3148
XCL1	-0.215441804	0.046805209	chemokines	LAML	3149
XCL2	-0.091354369	0.046712508	chemokines	LAML	3150
CCR1	0.49173619	0.046478071	chemokine receptors	LAML	3151
CCR2	0.302997827	0.046420737	chemokine receptors	LAML	3152
CCR3	0.168651695	0.046417837	chemokine receptors	LAML	3153
CCR4	-0.197533325	0.046335113	chemokine receptors	LAML	3154
CCR5	0.179376915	0.046215475	chemokine receptors	LAML	3155
CCR6	0.045761549	0.046132529	chemokine receptors	LAML	3156
CCR7	-0.170225174	0.046108464	chemokine receptors	LAML	3157
CCR8	-0.034786636	0.046048686	chemokine receptors	LAML	3158
CCR9	-0.196102603	0.045950664	chemokine receptors	LAML	3159
CCR10	0.063824173	0.045702663	chemokine receptors	LAML	3160
CXCR1	0.194242316	0.045628291	chemokine receptors	LAML	3161
CXCR2	0.456317778	0.045562227	chemokine receptors	LAML	3162
CXCR3	-0.287704374	0.045508961	chemokine receptors	LAML	3163
CXCR4	0.183883438	0.045299356	chemokine receptors	LAML	3164
CXCR5	-0.071402778	0.045266758	chemokine receptors	LAML	3165
CXCR6	-0.177297121	0.045105178	chemokine receptors	LAML	3166
XCR1	-0.17536603	0.044988065	chemokine receptors	LAML	3167
CX3CR1	0.308870339	0.044939175	chemokine receptors	LAML	3168
B2M	0.244266668	0.044800945	MHC genes	LAML	3169
HLA-A	0.184351575	0.044309849	MHC genes	LAML	3170
HLA-B	0.162660812	0.043605249	MHC genes	LAML	3171
HLA-C	0.15930001	0.043435887	MHC genes	LAML	3172
HLA-DMA	-0.011043059	0.043380295	MHC genes	LAML	3173
HLA-DMB	0.060982431	0.043135481	MHC genes	LAML	3174
HLA-DOA	-0.241760863	0.043061405	MHC genes	LAML	3175
HLA-DOB	-0.11704849	0.042886651	MHC genes	LAML	3176
HLA-DPA1	-0.019505303	0.042846538	MHC genes	LAML	3177
HLA-DPB1	-0.037589787	0.042828601	MHC genes	LAML	3178
HLA-DQA1	-0.038513018	0.042568044	MHC genes	LAML	3179
HLA-DQA2	-0.007188972	0.04250839	MHC genes	LAML	3180
HLA-DQB1	0.04194165	0.042137856	MHC genes	LAML	3181
HLA-DRA	0.052251493	0.042082185	MHC genes	LAML	3182
HLA-DRB1	0.049363103	0.042044881	MHC genes	LAML	3183
HLA-E	0.084892509	0.041977923	MHC genes	LAML	3184
HLA-F	-0.044829246	0.041707575	MHC genes	LAML	3185
HLA-G	0.214028996	0.041625831	MHC genes	LAML	3186
TAP1	-0.020474816	0.041511677	MHC genes	LAML	3187
TAP2	0.02608796	0.04146932	MHC genes	LAML	3188
TAPBP	0.083086829	0.041436732	MHC genes	LAML	3189
ADORA2A	-0.181749671	0.041346059	immunosuppressive genes	LAML	3190
BTLA	-0.063107068	0.041289775	immunosuppressive genes	LAML	3191
CD160	-0.204651038	0.041265657	immunosuppressive genes	LAML	3192
CD244	-0.207885418	0.041156223	immunosuppressive genes	LAML	3193
CD274	-0.092206417	0.040986779	immunosuppressive genes	LAML	3194
CD96	0.095648356	0.040812481	immunosuppressive genes	LAML	3195
CSF1R	0.317079103	0.040455819	immunosuppressive genes	LAML	3196
CTLA4	-0.066681941	0.040376205	immunosuppressive genes	LAML	3197
HAVCR2	0.235318401	0.040278752	immunosuppressive genes	LAML	3198
IDO1	-0.056922515	0.040236779	immunosuppressive genes	LAML	3199
IL10	0.088955976	0.039825922	immunosuppressive genes	LAML	3200
IL10RB	0.56820885	0.039718372	immunosuppressive genes	LAML	3201
KDR	0.041438095	0.039644009	immunosuppressive genes	LAML	3202
KIR2DL1	-0.180775045	0.039589837	immunosuppressive genes	LAML	3203
KIR2DL3	-0.151851717	0.039477885	immunosuppressive genes	LAML	3204
LAG3	-0.465670556	0.039422492	immunosuppressive genes	LAML	3205
LGALS9	0.154182343	0.039377892	immunosuppressive genes	LAML	3206
PDCD1	-0.107879308	0.039360973	immunosuppressive genes	LAML	3207
PDCD1LG2	0.095236711	0.038952476	immunosuppressive genes	LAML	3208
NECTIN2	-0.172823747	0.038948973	immunosuppressive genes	LAML	3209
TGFB1	0.101885152	0.038843008	immunosuppressive genes	LAML	3210
TGFBR1	0.039251916	0.038650802	immunosuppressive genes	LAML	3211
TIGIT	-0.24365989	0.03850911	immunosuppressive genes	LAML	3212
VTCN1	-0.062093945	0.038252298	immunosuppressive genes	LAML	3213
CCL1	-0.241892792	0.038242354	chemokines	LGG	3332
CCL2	0.403725998	0.037988241	chemokines	LGG	3333
CCL3	0.062959062	0.037929698	chemokines	LGG	3334
CCL4	0.09150528	0.037889173	chemokines	LGG	3335
CCL5	0.457884473	0.037850818	chemokines	LGG	3336
CCL7	0.078661549	0.03784115	chemokines	LGG	3337
CCL8	0.135400836	0.037781565	chemokines	LGG	3338
CCL11	0.076960045	0.037461144	chemokines	LGG	3339
CCL13	-0.084867394	0.037306221	chemokines	LGG	3340
CCL14	-0.051773681	0.037075512	chemokines	LGG	3341
CCL15	0.023567733	0.036893354	chemokines	LGG	3342
CCL16	0.013646126	0.036615557	chemokines	LGG	3343
CCL17	0.158005271	0.036597702	chemokines	LGG	3344
CCL18	-0.019026354	0.036439899	chemokines	LGG	3345
CCL19	0.107079532	0.036307928	chemokines	LGG	3346
CCL20	0.354872557	0.035544761	chemokines	LGG	3347
CCL21	0.125968681	0.035537368	chemokines	LGG	3348
CCL22	0.378623488	0.035431172	chemokines	LGG	3349
CCL23	0.17138269	0.035342944	chemokines	LGG	3350
CCL24	-0.161728319	0.035291026	chemokines	LGG	3351
CCL25	0.124776057	0.03517905	chemokines	LGG	3352
CCL26	0.143732486	0.035172826	chemokines	LGG	3353
CCL27	0.258497261	0.034749272	chemokines	LGG	3354
CCL28	0.202467159	0.034475449	chemokines	LGG	3355
CX3CL1	-0.007797222	0.034441364	chemokines	LGG	3356
CXCL1	0.121025998	0.03441533	chemokines	LGG	3357
CXCL2	0.286716737	0.034364223	chemokines	LGG	3358
CXCL3	0.135539825	0.034325162	chemokines	LGG	3359
CXCL5	0.190109284	0.034135595	chemokines	LGG	3360
CXCL6	0.157800137	0.034039421	chemokines	LGG	3361
CXCL8	0.195289942	0.033137691	chemokines	LGG	3362
CXCL9	0.365821537	0.033104805	chemokines	LGG	3363
CXCL10	0.467534654	0.033002931	chemokines	LGG	3364
CXCL11	0.391786309	0.032953043	chemokines	LGG	3365
CXCL12	0.10277173	0.032928911	chemokines	LGG	3366
CXCL13	-0.13682456	0.032824178	chemokines	LGG	3367
CXCL14	0.249141716	0.032724919	chemokines	LGG	3368
CXCL16	0.541118244	0.03261916	chemokines	LGG	3369
CXCL17	0.117126889	0.032498901	chemokines	LGG	3370
XCL1	0.329418133	0.032400299	chemokines	LGG	3371
XCL2	0.292735765	0.032390678	chemokines	LGG	3372
CCR1	0.525546171	0.032302177	chemokine receptors	LGG	3373
CCR2	0.369298531	0.032196678	chemokine receptors	LGG	3374
CCR3	0.287238314	0.032171949	chemokine receptors	LGG	3375
CCR4	0.340649092	0.032028326	chemokine receptors	LGG	3376
CCR5	0.599724552	0.031944537	chemokine receptors	LGG	3377
CCR6	0.090451054	0.031727947	chemokine receptors	LGG	3378
CCR7	0.354177106	0.031678933	chemokine receptors	LGG	3379
CCR8	0.191532696	0.031483439	chemokine receptors	LGG	3380
CCR9	0.196236539	0.031413267	chemokine receptors	LGG	3381
CCR10	0.065586479	0.031349155	chemokine receptors	LGG	3382
CXCR1	0.16641734	0.031202133	chemokine receptors	LGG	3383
CXCR2	0.423500563	0.031132497	chemokine receptors	LGG	3384
CXCR3	0.442416876	0.031097393	chemokine receptors	LGG	3385
CXCR4	0.553522098	0.031086497	chemokine receptors	LGG	3386
CXCR5	-0.122800578	0.031002381	chemokine receptors	LGG	3387
CXCR6	0.421199151	0.030969112	chemokine receptors	LGG	3388
XCR1	0.203349558	0.030932149	chemokine receptors	LGG	3389
CX3CR1	0.397813265	0.030877881	chemokine receptors	LGG	3390
B2M	0.477224347	0.030746522	MHC genes	LGG	3391
HLA-A	0.398307302	0.030697521	MHC genes	LGG	3392
HLA-B	0.46923264	0.030281307	MHC genes	LGG	3393
HLA-C	0.428722295	0.030271397	MHC genes	LGG	3394
HLA-DMA	0.501204989	0.030235044	MHC genes	LGG	3395
HLA-DMB	0.558779303	0.030208646	MHC genes	LGG	3396
HLA-DOA	0.532799262	0.030187826	MHC genes	LGG	3397
HLA-DOB	0.274381224	0.030112936	MHC genes	LGG	3398
HLA-DPA1	0.457136192	0.029857265	MHC genes	LGG	3399
HLA-DPB1	0.502697575	0.029815107	MHC genes	LGG	3400
HLA-DQA1	0.378117055	0.029562575	MHC genes	LGG	3401
HLA-DQA2	0.292516083	0.029548044	MHC genes	LGG	3402
HLA-DQB1	0.289519895	0.029537277	MHC genes	LGG	3403
HLA-DRA	0.509550383	0.029519491	MHC genes	LGG	3404
HLA-DRB1	0.466808241	0.029386346	MHC genes	LGG	3405
HLA-E	0.572641772	0.029219766	MHC genes	LGG	3406
HLA-F	0.368205218	0.029207268	MHC genes	LGG	3407
HLA-G	0.186135534	0.028801473	MHC genes	LGG	3408
TAP1	0.301871146	0.028760323	MHC genes	LGG	3409
TAP2	0.239062954	0.028706066	MHC genes	LGG	3410
TAPBP	0.344381501	0.028613836	MHC genes	LGG	3411
ADORA2A	-0.031099914	0.028477644	immunosuppressive genes	LGG	3412
BTLA	0.355776698	0.028049899	immunosuppressive genes	LGG	3413
CD160	0.245293585	0.027521828	immunosuppressive genes	LGG	3414
CD244	0.260378501	0.027508328	immunosuppressive genes	LGG	3415
CD274	0.545986695	0.027189234	immunosuppressive genes	LGG	3416
CD96	0.477629843	0.027114693	immunosuppressive genes	LGG	3417
CSF1R	0.470136328	0.027056442	immunosuppressive genes	LGG	3418
CTLA4	0.291727288	0.027037423	immunosuppressive genes	LGG	3419
HAVCR2	0.608334901	0.027009888	immunosuppressive genes	LGG	3420
IDO1	0.337409434	0.026984889	immunosuppressive genes	LGG	3421
IL10	0.396823727	0.026969147	immunosuppressive genes	LGG	3422
IL10RB	0.359867674	0.02695627	immunosuppressive genes	LGG	3423
KDR	0.162025311	0.026920554	immunosuppressive genes	LGG	3424
KIR2DL1	0.036803123	0.026901647	immunosuppressive genes	LGG	3425
KIR2DL3	0.155386089	0.026880967	immunosuppressive genes	LGG	3426
LAG3	0.031594558	0.026808124	immunosuppressive genes	LGG	3427
LGALS9	0.574840448	0.026710276	immunosuppressive genes	LGG	3428
PDCD1	0.352041382	0.026548125	immunosuppressive genes	LGG	3429
PDCD1LG2	0.625046148	0.026511155	immunosuppressive genes	LGG	3430
NECTIN2	0.414447135	0.026456333	immunosuppressive genes	LGG	3431
TGFB1	0.522571727	0.026436274	immunosuppressive genes	LGG	3432
TGFBR1	0.383356071	0.026104479	immunosuppressive genes	LGG	3433
TIGIT	0.257588998	0.02605127	immunosuppressive genes	LGG	3434
VTCN1	-0.194532335	0.025928401	immunosuppressive genes	LGG	3435
CCL1	0.079869017	0.025884258	chemokines	LIHC	3554
CCL2	0.097668715	0.025810832	chemokines	LIHC	3555
CCL3	0.125257676	0.025763137	chemokines	LIHC	3556
CCL4	0.17864701	0.025530694	chemokines	LIHC	3557
CCL5	0.057761119	0.02537049	chemokines	LIHC	3558
CCL7	0.196701601	0.025361305	chemokines	LIHC	3559
CCL8	0.112495794	0.02534367	chemokines	LIHC	3560
CCL11	0.123569201	0.025327592	chemokines	LIHC	3561
CCL13	0.141657929	0.025288762	chemokines	LIHC	3562
CCL14	-0.299056373	0.025149499	chemokines	LIHC	3563
CCL15	0.02552844	0.025038105	chemokines	LIHC	3564
CCL16	-0.22143631	0.025007665	chemokines	LIHC	3565
CCL17	0.05501802	0.024874757	chemokines	LIHC	3566
CCL18	0.032055754	0.024822412	chemokines	LIHC	3567
CCL19	0.105925962	0.024790222	chemokines	LIHC	3568
CCL20	0.306433974	0.024768186	chemokines	LIHC	3569
CCL21	0.006214614	0.024756351	chemokines	LIHC	3570
CCL22	0.129060313	0.024697478	chemokines	LIHC	3571
CCL23	-0.051641155	0.024622606	chemokines	LIHC	3572
CCL24	0.192470081	0.024600729	chemokines	LIHC	3573
CCL25	-0.1198352	0.02458888	chemokines	LIHC	3574
CCL26	0.262287227	0.024579264	chemokines	LIHC	3575
CCL27	-0.006652827	0.024430829	chemokines	LIHC	3576
CCL28	0.245485627	0.0243324	chemokines	LIHC	3577
CX3CL1	-0.006796808	0.024245048	chemokines	LIHC	3578
CXCL1	0.164558672	0.024158552	chemokines	LIHC	3579
CXCL2	-0.168437758	0.024116943	chemokines	LIHC	3580
CXCL3	0.19284625	0.024084747	chemokines	LIHC	3581
CXCL5	0.355438816	0.023843648	chemokines	LIHC	3582
CXCL6	0.211687213	0.023662568	chemokines	LIHC	3583
CXCL8	0.233694541	0.023250682	chemokines	LIHC	3584
CXCL9	0.103507804	0.023244893	chemokines	LIHC	3585
CXCL10	0.002648428	0.023214858	chemokines	LIHC	3586
CXCL11	0.026663552	0.022978056	chemokines	LIHC	3587
CXCL12	0.06255902	0.022959687	chemokines	LIHC	3588
CXCL13	0.097690788	0.022915637	chemokines	LIHC	3589
CXCL14	0.116334581	0.022824597	chemokines	LIHC	3590
CXCL16	0.328320121	0.022803209	chemokines	LIHC	3591
CXCL17	0.099513537	0.022646609	chemokines	LIHC	3592
XCL1	0.163280944	0.022509173	chemokines	LIHC	3593
XCL2	0.062704336	0.022474661	chemokines	LIHC	3594
CCR1	0.280066396	0.022278763	chemokine receptors	LIHC	3595
CCR2	0.180355064	0.022161336	chemokine receptors	LIHC	3596
CCR3	0.330044898	0.022061488	chemokine receptors	LIHC	3597
CCR4	0.255027351	0.022051657	chemokine receptors	LIHC	3598
CCR5	0.224082961	0.021999337	chemokine receptors	LIHC	3599
CCR6	0.259968633	0.021994109	chemokine receptors	LIHC	3600
CCR7	0.142655878	0.021815268	chemokine receptors	LIHC	3601
CCR8	0.31238026	0.021776064	chemokine receptors	LIHC	3602
CCR9	0.053742287	0.021746566	chemokine receptors	LIHC	3603
CCR10	0.22692956	0.021741496	chemokine receptors	LIHC	3604
CXCR1	0.070587687	0.021741032	chemokine receptors	LIHC	3605
CXCR2	0.158361609	0.021598295	chemokine receptors	LIHC	3606
CXCR3	0.150851031	0.021400577	chemokine receptors	LIHC	3607
CXCR4	0.315957579	0.021244244	chemokine receptors	LIHC	3608
CXCR5	0.078290826	0.02115489	chemokine receptors	LIHC	3609
CXCR6	0.161929968	0.021061384	chemokine receptors	LIHC	3610
XCR1	0.095440754	0.021031017	chemokine receptors	LIHC	3611
CX3CR1	0.16709255	0.02101184	chemokine receptors	LIHC	3612
B2M	0.089340522	0.020958823	MHC genes	LIHC	3613
HLA-A	0.110965653	0.020926956	MHC genes	LIHC	3614
HLA-B	-0.037895722	0.020818563	MHC genes	LIHC	3615
HLA-C	-0.029204501	0.02079299	MHC genes	LIHC	3616
HLA-DMA	0.113517444	0.020770265	MHC genes	LIHC	3617
HLA-DMB	0.203513909	0.020769746	MHC genes	LIHC	3618
HLA-DOA	0.228037671	0.020755785	MHC genes	LIHC	3619
HLA-DOB	0.084373999	0.020699705	MHC genes	LIHC	3620
HLA-DPA1	0.209210606	0.020337512	MHC genes	LIHC	3621
HLA-DPB1	0.173338686	0.020267553	MHC genes	LIHC	3622
HLA-DQA1	0.190663147	0.020231915	MHC genes	LIHC	3623
HLA-DQA2	0.161098264	0.020230811	MHC genes	LIHC	3624
HLA-DQB1	0.058820237	0.020189458	MHC genes	LIHC	3625
HLA-DRA	0.185980252	0.020142193	MHC genes	LIHC	3626
HLA-DRB1	0.111250945	0.019883112	MHC genes	LIHC	3627
HLA-E	0.028972773	0.019861405	MHC genes	LIHC	3628
HLA-F	-0.071410527	0.019778372	MHC genes	LIHC	3629
HLA-G	0.14062202	0.019617075	MHC genes	LIHC	3630
TAP1	0.238672608	0.019588755	MHC genes	LIHC	3631
TAP2	0.223359943	0.019577313	MHC genes	LIHC	3632
TAPBP	0.071137337	0.019534597	MHC genes	LIHC	3633
ADORA2A	0.200302578	0.0194283	immunosuppressive genes	LIHC	3634
BTLA	0.153832551	0.019316589	immunosuppressive genes	LIHC	3635
CD160	0.072712385	0.019208363	immunosuppressive genes	LIHC	3636
CD244	0.044231191	0.019178965	immunosuppressive genes	LIHC	3637
CD274	0.183874419	0.019060924	immunosuppressive genes	LIHC	3638
CD96	0.229084452	0.019002177	immunosuppressive genes	LIHC	3639
CSF1R	0.286069499	0.018989976	immunosuppressive genes	LIHC	3640
CTLA4	0.270406329	0.018980119	immunosuppressive genes	LIHC	3641
HAVCR2	0.344291922	0.018971009	immunosuppressive genes	LIHC	3642
IDO1	0.068043352	0.018904806	immunosuppressive genes	LIHC	3643
IL10	0.295415641	0.018841536	immunosuppressive genes	LIHC	3644
IL10RB	0.390055974	0.018829001	immunosuppressive genes	LIHC	3645
KDR	0.021665283	0.018813746	immunosuppressive genes	LIHC	3646
KIR2DL1	-0.007970173	0.01880956	immunosuppressive genes	LIHC	3647
KIR2DL3	-0.003479439	0.018744759	immunosuppressive genes	LIHC	3648
LAG3	0.075820215	0.018680538	immunosuppressive genes	LIHC	3649
LGALS9	0.319941902	0.018314236	immunosuppressive genes	LIHC	3650
PDCD1	0.175025234	0.018221675	immunosuppressive genes	LIHC	3651
PDCD1LG2	0.168679504	0.018221205	immunosuppressive genes	LIHC	3652
NECTIN2	0.1778699	0.018210656	immunosuppressive genes	LIHC	3653
TGFB1	0.272504186	0.018205258	immunosuppressive genes	LIHC	3654
TGFBR1	0.30253867	0.018143444	immunosuppressive genes	LIHC	3655
TIGIT	0.207169289	0.018091323	immunosuppressive genes	LIHC	3656
VTCN1	0.256769685	0.017720296	immunosuppressive genes	LIHC	3657
CCL1	0.049499328	0.017703448	chemokines	LUAD	3776
CCL2	0.175310684	0.017596362	chemokines	LUAD	3777
CCL3	0.23643347	0.017558166	chemokines	LUAD	3778
CCL4	0.220436513	0.01750515	chemokines	LUAD	3779
CCL5	0.157096885	0.017473138	chemokines	LUAD	3780
CCL7	0.207979457	0.017464184	chemokines	LUAD	3781
CCL8	0.256002222	0.017387697	chemokines	LUAD	3782
CCL11	0.144734381	0.017306502	chemokines	LUAD	3783
CCL13	0.013875506	0.017298176	chemokines	LUAD	3784
CCL14	-0.072423389	0.017261201	chemokines	LUAD	3785
CCL15	0.123262976	0.01725578	chemokines	LUAD	3786
CCL16	-0.08385803	0.01717015	chemokines	LUAD	3787
CCL17	-0.047801753	0.016939976	chemokines	LUAD	3788
CCL18	0.168842813	0.016883291	chemokines	LUAD	3789
CCL19	0.009781536	0.016874663	chemokines	LUAD	3790
CCL20	0.124821309	0.016820044	chemokines	LUAD	3791
CCL21	0.076552435	0.016704584	chemokines	LUAD	3792
CCL22	0.037145029	0.016703033	chemokines	LUAD	3793
CCL23	0.057552265	0.016654557	chemokines	LUAD	3794
CCL24	0.182921257	0.016512306	chemokines	LUAD	3795
CCL25	0.089966806	0.016358776	chemokines	LUAD	3796
CCL26	0.257175683	0.016331039	chemokines	LUAD	3797
CCL27	0.050318234	0.016054866	chemokines	LUAD	3798
CCL28	0.105464991	0.015978041	chemokines	LUAD	3799
CX3CL1	-0.122104564	0.015945403	chemokines	LUAD	3800
CXCL1	0.052387557	0.015897258	chemokines	LUAD	3801
CXCL2	-0.089029101	0.01584254	chemokines	LUAD	3802
CXCL3	0.067558481	0.015796227	chemokines	LUAD	3803
CXCL5	0.226078652	0.015789371	chemokines	LUAD	3804
CXCL6	0.124629461	0.015785061	chemokines	LUAD	3805
CXCL8	0.19438774	0.015778191	chemokines	LUAD	3806
CXCL9	0.171856335	0.015652466	chemokines	LUAD	3807
CXCL10	0.246161537	0.015577689	chemokines	LUAD	3808
CXCL11	0.22310043	0.015570645	chemokines	LUAD	3809
CXCL12	0.037920774	0.015536816	chemokines	LUAD	3810
CXCL13	0.04462712	0.015515725	chemokines	LUAD	3811
CXCL14	-0.148794696	0.015513935	chemokines	LUAD	3812
CXCL16	0.17453391	0.015445435	chemokines	LUAD	3813
CXCL17	-0.151291688	0.015400584	chemokines	LUAD	3814
XCL1	0.175684831	0.015235181	chemokines	LUAD	3815
XCL2	0.083149861	0.015222535	chemokines	LUAD	3816
CCR1	0.226310298	0.015180845	chemokine receptors	LUAD	3817
CCR2	0.006812125	0.015074412	chemokine receptors	LUAD	3818
CCR3	0.040666115	0.014993812	chemokine receptors	LUAD	3819
CCR4	0.016148553	0.01492197	chemokine receptors	LUAD	3820
CCR5	0.153544568	0.014877599	chemokine receptors	LUAD	3821
CCR6	-0.094993134	0.014814553	chemokine receptors	LUAD	3822
CCR7	0.033204756	0.014759034	chemokine receptors	LUAD	3823
CCR8	0.157985656	0.014740002	chemokine receptors	LUAD	3824
CCR9	-0.10659973	0.014687494	chemokine receptors	LUAD	3825
CCR10	0.189179473	0.014672311	chemokine receptors	LUAD	3826
CXCR1	0.101828806	0.014637672	chemokine receptors	LUAD	3827
CXCR2	0.088382367	0.014614932	chemokine receptors	LUAD	3828
CXCR3	0.088169534	0.014550929	chemokine receptors	LUAD	3829
CXCR4	0.054050821	0.014509803	chemokine receptors	LUAD	3830
CXCR5	-0.060230808	0.01445932	chemokine receptors	LUAD	3831
CXCR6	0.062286112	0.01442012	chemokine receptors	LUAD	3832
XCR1	0.007362267	0.014378873	chemokine receptors	LUAD	3833
CX3CR1	-0.107836763	0.014349124	chemokine receptors	LUAD	3834
B2M	0.241223385	0.014303641	MHC genes	LUAD	3835
HLA-A	0.260791506	0.014297469	MHC genes	LUAD	3836
HLA-B	0.182914344	0.014251185	MHC genes	LUAD	3837
HLA-C	0.2160584	0.014239008	MHC genes	LUAD	3838
HLA-DMA	-0.075888297	0.014195545	MHC genes	LUAD	3839
HLA-DMB	0.005506751	0.014174368	MHC genes	LUAD	3840
HLA-DOA	-0.002144261	0.014150896	MHC genes	LUAD	3841
HLA-DOB	-0.031838766	0.014135814	MHC genes	LUAD	3842
HLA-DPA1	-0.028190174	0.014135541	MHC genes	LUAD	3843
HLA-DPB1	-0.064756521	0.014098647	MHC genes	LUAD	3844
HLA-DQA1	0.030858648	0.014096853	MHC genes	LUAD	3845
HLA-DQA2	-0.00792447	0.014065245	MHC genes	LUAD	3846
HLA-DQB1	-0.048212464	0.013965335	MHC genes	LUAD	3847
HLA-DRA	-0.046557615	0.013921181	MHC genes	LUAD	3848
HLA-DRB1	-0.068643732	0.013899206	MHC genes	LUAD	3849
HLA-E	0.151868754	0.013895674	MHC genes	LUAD	3850
HLA-F	0.13240812	0.013879927	MHC genes	LUAD	3851
HLA-G	0.177344052	0.013623357	MHC genes	LUAD	3852
TAP1	0.345053873	0.013591482	MHC genes	LUAD	3853
TAP2	0.356225635	0.013587243	MHC genes	LUAD	3854
TAPBP	0.290986744	0.013546003	MHC genes	LUAD	3855
ADORA2A	0.05713512	0.013538163	immunosuppressive genes	LUAD	3856
BTLA	-0.020413608	0.01353729	immunosuppressive genes	LUAD	3857
CD160	-0.01297269	0.013526329	immunosuppressive genes	LUAD	3858
CD244	0.101878715	0.013432692	immunosuppressive genes	LUAD	3859
CD274	0.213839433	0.013416082	immunosuppressive genes	LUAD	3860
CD96	-0.004260442	0.013415725	immunosuppressive genes	LUAD	3861
CSF1R	0.171671708	0.013333633	immunosuppressive genes	LUAD	3862
CTLA4	0.099694246	0.0133336	immunosuppressive genes	LUAD	3863
HAVCR2	0.199202859	0.013331098	immunosuppressive genes	LUAD	3864
IDO1	0.173103344	0.013212512	immunosuppressive genes	LUAD	3865
IL10	0.175836228	0.013131024	immunosuppressive genes	LUAD	3866
IL10RB	0.20848702	0.013042807	immunosuppressive genes	LUAD	3867
KDR	-0.078472019	0.012962616	immunosuppressive genes	LUAD	3868
KIR2DL1	0.041814053	0.012944887	immunosuppressive genes	LUAD	3869
KIR2DL3	0.079186107	0.012924361	immunosuppressive genes	LUAD	3870
LAG3	0.170577642	0.012888884	immunosuppressive genes	LUAD	3871
LGALS9	0.131421418	0.012881911	immunosuppressive genes	LUAD	3872
PDCD1	0.187824453	0.012849925	immunosuppressive genes	LUAD	3873
PDCD1LG2	0.241313614	0.01277951	immunosuppressive genes	LUAD	3874
NECTIN2	0.329534351	0.012768077	immunosuppressive genes	LUAD	3875
TGFB1	0.080402031	0.012738232	immunosuppressive genes	LUAD	3876
TGFBR1	0.26894068	0.012650543	immunosuppressive genes	LUAD	3877
TIGIT	0.138064741	0.012641671	immunosuppressive genes	LUAD	3878
VTCN1	0.154686875	0.012490552	immunosuppressive genes	LUAD	3879
CCL1	-0.036002592	0.012425319	chemokines	LUSC	3998
CCL2	0.144869893	0.012299392	chemokines	LUSC	3999
CCL3	0.137925601	0.012283378	chemokines	LUSC	4000
CCL4	0.116735156	0.012239121	chemokines	LUSC	4001
CCL5	0.131266794	0.012231881	chemokines	LUSC	4002
CCL7	0.182293063	0.012061996	chemokines	LUSC	4003
CCL8	0.14314451	0.012058466	chemokines	LUSC	4004
CCL11	0.089290612	0.011985589	chemokines	LUSC	4005
CCL13	0.129852101	0.011971971	chemokines	LUSC	4006
CCL14	0.1175482	0.011955315	chemokines	LUSC	4007
CCL15	0.089641264	0.01194163	chemokines	LUSC	4008
CCL16	0.031663038	0.011928234	chemokines	LUSC	4009
CCL17	0.084352765	0.011925476	chemokines	LUSC	4010
CCL18	0.185193691	0.011880155	chemokines	LUSC	4011
CCL19	-0.04079483	0.011831533	chemokines	LUSC	4012
CCL20	0.051344862	0.011704294	chemokines	LUSC	4013
CCL21	0.139897657	0.011663929	chemokines	LUSC	4014
CCL22	0.207873897	0.01163437	chemokines	LUSC	4015
CCL23	0.178237349	0.011625869	chemokines	LUSC	4016
CCL24	0.116284914	0.011589116	chemokines	LUSC	4017
CCL25	-0.081899687	0.011486412	chemokines	LUSC	4018
CCL26	8.96E-05	0.011442061	chemokines	LUSC	4019
CCL27	-0.106432515	0.011382052	chemokines	LUSC	4020
CCL28	0.187811334	0.011270822	chemokines	LUSC	4021
CX3CL1	0.0357945	0.011230051	chemokines	LUSC	4022
CXCL1	0.148974036	0.011222666	chemokines	LUSC	4023
CXCL2	0.231769774	0.011183614	chemokines	LUSC	4024
CXCL3	0.203295585	0.011167459	chemokines	LUSC	4025
CXCL5	0.158279358	0.01107226	chemokines	LUSC	4026
CXCL6	0.09077472	0.011050588	chemokines	LUSC	4027
CXCL8	0.157702679	0.010979295	chemokines	LUSC	4028
CXCL9	0.050518196	0.010957002	chemokines	LUSC	4029
CXCL10	0.11242069	0.010948481	chemokines	LUSC	4030
CXCL11	0.136135744	0.010777122	chemokines	LUSC	4031
CXCL12	0.109769846	0.010742722	chemokines	LUSC	4032
CXCL13	-0.028999521	0.010652216	chemokines	LUSC	4033
CXCL14	-0.101707456	0.010626729	chemokines	LUSC	4034
CXCL16	0.326563883	0.010560836	chemokines	LUSC	4035
CXCL17	0.183278725	0.010549532	chemokines	LUSC	4036
XCL1	-0.07540737	0.010481838	chemokines	LUSC	4037
XCL2	0.052738288	0.010450557	chemokines	LUSC	4038
CCR1	0.265997047	0.010443901	chemokine receptors	LUSC	4039
CCR2	0.179542739	0.010421376	chemokine receptors	LUSC	4040
CCR3	0.345268744	0.010341517	chemokine receptors	LUSC	4041
CCR4	0.085092161	0.010262686	chemokine receptors	LUSC	4042
CCR5	0.147241547	0.010252578	chemokine receptors	LUSC	4043
CCR6	0.093113988	0.010205948	chemokine receptors	LUSC	4044
CCR7	0.018854576	0.010091786	chemokine receptors	LUSC	4045
CCR8	0.070785521	0.009958006	chemokine receptors	LUSC	4046
CCR9	0.153587157	0.009906678	chemokine receptors	LUSC	4047
CCR10	0.124501189	0.009780317	chemokine receptors	LUSC	4048
CXCR1	0.152326704	0.009749795	chemokine receptors	LUSC	4049
CXCR2	0.186878009	0.009737128	chemokine receptors	LUSC	4050
CXCR3	0.090939737	0.009715756	chemokine receptors	LUSC	4051
CXCR4	0.096822821	0.00965372	chemokine receptors	LUSC	4052
CXCR5	-0.029800147	0.00958134	chemokine receptors	LUSC	4053
CXCR6	0.137489729	0.009580188	chemokine receptors	LUSC	4054
XCR1	0.01895159	0.009561684	chemokine receptors	LUSC	4055
CX3CR1	0.17286555	0.009551984	chemokine receptors	LUSC	4056
B2M	0.188821668	0.0095452	MHC genes	LUSC	4057
HLA-A	0.213110355	0.00954101	MHC genes	LUSC	4058
HLA-B	0.156180684	0.009540094	MHC genes	LUSC	4059
HLA-C	0.18687694	0.009537346	MHC genes	LUSC	4060
HLA-DMA	0.23598363	0.009430553	MHC genes	LUSC	4061
HLA-DMB	0.197754558	0.009402184	MHC genes	LUSC	4062
HLA-DOA	0.147236779	0.009395992	MHC genes	LUSC	4063
HLA-DOB	0.033814499	0.009355356	MHC genes	LUSC	4064
HLA-DPA1	0.172976792	0.00925491	MHC genes	LUSC	4065
HLA-DPB1	0.167442717	0.009251886	MHC genes	LUSC	4066
HLA-DQA1	0.113042989	0.009244491	MHC genes	LUSC	4067
HLA-DQA2	0.04656493	0.009187707	MHC genes	LUSC	4068
HLA-DQB1	0.110144752	0.009186638	MHC genes	LUSC	4069
HLA-DRA	0.17629595	0.009122598	MHC genes	LUSC	4070
HLA-DRB1	0.172629548	0.009066869	MHC genes	LUSC	4071
HLA-E	0.229156932	0.009039151	MHC genes	LUSC	4072
HLA-F	0.128283374	0.008965237	MHC genes	LUSC	4073
HLA-G	0.113544551	0.008784739	MHC genes	LUSC	4074
TAP1	0.140642536	0.008759232	MHC genes	LUSC	4075
TAP2	0.214955912	0.008726247	MHC genes	LUSC	4076
TAPBP	0.155590096	0.008709196	MHC genes	LUSC	4077
ADORA2A	0.084831617	0.008646791	immunosuppressive genes	LUSC	4078
BTLA	0.066263374	0.008433989	immunosuppressive genes	LUSC	4079
CD160	0.113754618	0.008431931	immunosuppressive genes	LUSC	4080
CD244	0.167498817	0.008279675	immunosuppressive genes	LUSC	4081
CD274	0.044693894	0.00825694	immunosuppressive genes	LUSC	4082
CD96	0.04061437	0.008220559	immunosuppressive genes	LUSC	4083
CSF1R	0.205905121	0.008219221	immunosuppressive genes	LUSC	4084
CTLA4	0.120985145	0.008202046	immunosuppressive genes	LUSC	4085
HAVCR2	0.211675968	0.008165661	immunosuppressive genes	LUSC	4086
IDO1	0.151525816	0.008134914	immunosuppressive genes	LUSC	4087
IL10	0.195380411	0.008082835	immunosuppressive genes	LUSC	4088
IL10RB	0.316483089	0.008033862	immunosuppressive genes	LUSC	4089
KDR	0.233760133	0.007984544	immunosuppressive genes	LUSC	4090
KIR2DL1	0.040089105	0.007949692	immunosuppressive genes	LUSC	4091
KIR2DL3	0.085106523	0.007880929	immunosuppressive genes	LUSC	4092
LAG3	0.04245546	0.007812923	immunosuppressive genes	LUSC	4093
LGALS9	0.099293098	0.007746371	immunosuppressive genes	LUSC	4094
PDCD1	0.105025513	0.007722334	immunosuppressive genes	LUSC	4095
PDCD1LG2	0.147355277	0.007698505	immunosuppressive genes	LUSC	4096
NECTIN2	0.22905013	0.007683629	immunosuppressive genes	LUSC	4097
TGFB1	0.064269482	0.007650724	immunosuppressive genes	LUSC	4098
TGFBR1	0.159540123	0.007620755	immunosuppressive genes	LUSC	4099
TIGIT	0.072651823	0.007562524	immunosuppressive genes	LUSC	4100
VTCN1	0.130321189	0.007559684	immunosuppressive genes	LUSC	4101
CCL1	0.019340445	0.007552372	chemokines	MESO	4220
CCL2	0.078582348	0.007481119	chemokines	MESO	4221
CCL3	0.107225694	0.007480061	chemokines	MESO	4222
CCL4	0.178930513	0.007454238	chemokines	MESO	4223
CCL5	0.263697787	0.007423944	chemokines	MESO	4224
CCL7	0.132199376	0.007415019	chemokines	MESO	4225
CCL8	0.1570037	0.007387629	chemokines	MESO	4226
CCL11	0.032283235	0.007378937	chemokines	MESO	4227
CCL13	0.160334176	0.007250108	chemokines	MESO	4228
CCL14	0.097350133	0.007213363	chemokines	MESO	4229
CCL15	0.035665543	0.007172475	chemokines	MESO	4230
CCL16	0.027468254	0.007166078	chemokines	MESO	4231
CCL17	0.051552824	0.007074327	chemokines	MESO	4232
CCL18	0.215402932	0.007063711	chemokines	MESO	4233
CCL19	-0.013468618	0.006943774	chemokines	MESO	4234
CCL20	0.263611368	0.006915273	chemokines	MESO	4235
CCL21	0.231189886	0.006890742	chemokines	MESO	4236
CCL22	-0.066728799	0.006870745	chemokines	MESO	4237
CCL23	0.153602364	0.006863759	chemokines	MESO	4238
CCL24	0.201529132	0.006811034	chemokines	MESO	4239
CCL25	0.174760106	0.006807442	chemokines	MESO	4240
CCL26	0.238504353	0.006764032	chemokines	MESO	4241
CCL27	-0.205236207	0.006669235	chemokines	MESO	4242
CCL28	0.22304493	0.006658129	chemokines	MESO	4243
CX3CL1	0.069875672	0.006521959	chemokines	MESO	4244
CXCL1	-0.17307554	0.006496423	chemokines	MESO	4245
CXCL2	-0.049131461	0.006445812	chemokines	MESO	4246
CXCL3	-0.014780932	0.006444892	chemokines	MESO	4247
CXCL5	-0.017778844	0.006389895	chemokines	MESO	4248
CXCL6	-0.118127643	0.006358118	chemokines	MESO	4249
CXCL8	0.074991573	0.006329734	chemokines	MESO	4250
CXCL9	0.233444797	0.006325051	chemokines	MESO	4251
CXCL10	0.178015274	0.006273889	chemokines	MESO	4252
CXCL11	0.095224676	0.006261783	chemokines	MESO	4253
CXCL12	0.181984124	0.006208257	chemokines	MESO	4254
CXCL13	0.285373003	0.006206187	chemokines	MESO	4255
CXCL14	0.106956869	0.00617818	chemokines	MESO	4256
CXCL16	0.122559513	0.006138953	chemokines	MESO	4257
CXCL17	-0.071014464	0.006111442	chemokines	MESO	4258
XCL1	0.200972082	0.006108404	chemokines	MESO	4259
XCL2	0.161493605	0.006065248	chemokines	MESO	4260
CCR1	0.296352263	0.006059713	chemokine receptors	MESO	4261
CCR2	0.179496819	0.006049353	chemokine receptors	MESO	4262
CCR3	0.166218943	0.006036123	chemokine receptors	MESO	4263
CCR4	0.281664286	0.006007628	chemokine receptors	MESO	4264
CCR5	0.301804303	0.005990372	chemokine receptors	MESO	4265
CCR6	0.170544089	0.005981138	chemokine receptors	MESO	4266
CCR7	0.222878503	0.005938829	chemokine receptors	MESO	4267
CCR8	0.425732982	0.005913034	chemokine receptors	MESO	4268
CCR9	0.002820933	0.005883549	chemokine receptors	MESO	4269
CCR10	-0.020205165	0.005868414	chemokine receptors	MESO	4270
CXCR1	-0.062793669	0.005863506	chemokine receptors	MESO	4271
CXCR2	0.141730823	0.005827722	chemokine receptors	MESO	4272
CXCR3	0.205385623	0.005793458	chemokine receptors	MESO	4273
CXCR4	0.243881068	0.00576781	chemokine receptors	MESO	4274
CXCR5	0.038004616	0.005742293	chemokine receptors	MESO	4275
CXCR6	0.237256331	0.005727346	chemokine receptors	MESO	4276
XCR1	0.162533361	0.005703314	chemokine receptors	MESO	4277
CX3CR1	0.181845256	0.005696619	chemokine receptors	MESO	4278
B2M	0.291378316	0.005680026	MHC genes	MESO	4279
HLA-A	0.065370741	0.005661862	MHC genes	MESO	4280
HLA-B	-0.006081622	0.005628483	MHC genes	MESO	4281
HLA-C	-0.04198495	0.005526123	MHC genes	MESO	4282
HLA-DMA	0.082792862	0.005500076	MHC genes	MESO	4283
HLA-DMB	0.184520519	0.0054247	MHC genes	MESO	4284
HLA-DOA	0.268618227	0.005416143	MHC genes	MESO	4285
HLA-DOB	0.02933854	0.005399037	MHC genes	MESO	4286
HLA-DPA1	0.23186688	0.005380436	MHC genes	MESO	4287
HLA-DPB1	0.184249856	0.005364853	MHC genes	MESO	4288
HLA-DQA1	0.206206234	0.005333565	MHC genes	MESO	4289
HLA-DQA2	0.190562785	0.005324609	MHC genes	MESO	4290
HLA-DQB1	0.073877136	0.005318031	MHC genes	MESO	4291
HLA-DRA	0.237284879	0.005258293	MHC genes	MESO	4292
HLA-DRB1	0.030818387	0.005247534	MHC genes	MESO	4293
HLA-E	0.079261247	0.005245202	MHC genes	MESO	4294
HLA-F	-0.119225195	0.005235256	MHC genes	MESO	4295
HLA-G	-0.026615698	0.005221779	MHC genes	MESO	4296
TAP1	0.269837161	0.005204898	MHC genes	MESO	4297
TAP2	0.254656525	0.005131509	MHC genes	MESO	4298
TAPBP	0.106679847	0.005130061	MHC genes	MESO	4299
ADORA2A	0.216892411	0.005125618	immunosuppressive genes	MESO	4300
BTLA	0.296256301	0.005125227	immunosuppressive genes	MESO	4301
CD160	0.010969642	0.00512186	immunosuppressive genes	MESO	4302
CD244	0.150307143	0.005113895	immunosuppressive genes	MESO	4303
CD274	0.237426347	0.005104308	immunosuppressive genes	MESO	4304
CD96	0.229745454	0.0050917	immunosuppressive genes	MESO	4305
CSF1R	0.298789241	0.005078348	immunosuppressive genes	MESO	4306
CTLA4	0.194061664	0.005066146	immunosuppressive genes	MESO	4307
HAVCR2	0.275126508	0.005017466	immunosuppressive genes	MESO	4308
IDO1	0.112755404	0.0050116	immunosuppressive genes	MESO	4309
IL10	0.279351795	0.005008028	immunosuppressive genes	MESO	4310
IL10RB	0.378011552	0.004975984	immunosuppressive genes	MESO	4311
KDR	0.078930543	0.004960637	immunosuppressive genes	MESO	4312
KIR2DL1	0.020945685	0.004960257	immunosuppressive genes	MESO	4313
KIR2DL3	0.109599844	0.004947394	immunosuppressive genes	MESO	4314
LAG3	-0.033702395	0.004937657	immunosuppressive genes	MESO	4315
LGALS9	0.195953651	0.004936757	immunosuppressive genes	MESO	4316
PDCD1	0.246061781	0.004925122	immunosuppressive genes	MESO	4317
PDCD1LG2	0.310906047	0.00486029	immunosuppressive genes	MESO	4318
NECTIN2	0.214893108	0.00473906	immunosuppressive genes	MESO	4319
TGFB1	0.244432238	0.004690651	immunosuppressive genes	MESO	4320
TGFBR1	0.426755723	0.004642068	immunosuppressive genes	MESO	4321
TIGIT	0.274943419	0.004618976	immunosuppressive genes	MESO	4322
VTCN1	0.129808973	0.004577435	immunosuppressive genes	MESO	4323
CCL1	0.008766182	0.004569647	chemokines	OV	4442
CCL2	0.424902846	0.004557813	chemokines	OV	4443
CCL3	0.396538849	0.00455588	chemokines	OV	4444
CCL4	0.37947487	0.004553299	chemokines	OV	4445
CCL5	0.299739831	0.004498769	chemokines	OV	4446
CCL7	0.3146364	0.004471434	chemokines	OV	4447
CCL8	0.403116857	0.004461248	chemokines	OV	4448
CCL11	0.095444245	0.004418074	chemokines	OV	4449
CCL13	0.275607403	0.004387443	chemokines	OV	4450
CCL14	0.212678498	0.004343445	chemokines	OV	4451
CCL15	0.09839261	0.004339929	chemokines	OV	4452
CCL16	0.077168581	0.004335735	chemokines	OV	4453
CCL17	0.119575448	0.004320543	chemokines	OV	4454
CCL18	0.228116013	0.004308711	chemokines	OV	4455
CCL19	0.10190165	0.004301923	chemokines	OV	4456
CCL20	0.23010263	0.004298941	chemokines	OV	4457
CCL21	0.096410543	0.00417307	chemokines	OV	4458
CCL22	0.233317207	0.004138296	chemokines	OV	4459
CCL23	0.186415617	0.004122338	chemokines	OV	4460
CCL24	0.157659735	0.004066939	chemokines	OV	4461
CCL25	0.199381157	0.004061983	chemokines	OV	4462
CCL26	0.146780102	0.004057596	chemokines	OV	4463
CCL27	0.058713516	0.004027469	chemokines	OV	4464
CCL28	0.518127319	0.004015504	chemokines	OV	4465
CX3CL1	0.438137166	0.004001249	chemokines	OV	4466
CXCL1	0.226897478	0.003978678	chemokines	OV	4467
CXCL2	0.275270431	0.003943604	chemokines	OV	4468
CXCL3	0.261704618	0.003937688	chemokines	OV	4469
CXCL5	0.210296195	0.003911643	chemokines	OV	4470
CXCL6	0.232783177	0.003911154	chemokines	OV	4471
CXCL8	0.341092178	0.003874428	chemokines	OV	4472
CXCL9	0.251812051	0.003866309	chemokines	OV	4473
CXCL10	0.385193976	0.003841946	chemokines	OV	4474
CXCL11	0.304284607	0.003779877	chemokines	OV	4475
CXCL12	0.339625141	0.003771173	chemokines	OV	4476
CXCL13	0.201867695	0.003736357	chemokines	OV	4477
CXCL14	0.148830206	0.003724214	chemokines	OV	4478
CXCL16	0.603866153	0.003708148	chemokines	OV	4479
CXCL17	0.204292699	0.003698599	chemokines	OV	4480
XCL1	0.284213904	0.003636101	chemokines	OV	4481
XCL2	0.135734352	0.003611413	chemokines	OV	4482
CCR1	0.465807072	0.003609875	chemokine receptors	OV	4483
CCR2	0.2718004	0.003606998	chemokine receptors	OV	4484
CCR3	0.152222815	0.003585766	chemokine receptors	OV	4485
CCR4	0.231119027	0.003575599	chemokine receptors	OV	4486
CCR5	0.355384925	0.003555936	chemokine receptors	OV	4487
CCR6	0.161631894	0.003516082	chemokine receptors	OV	4488
CCR7	0.374735979	0.003502086	chemokine receptors	OV	4489
CCR8	0.219175921	0.003496801	chemokine receptors	OV	4490
CCR9	0.11675675	0.003495741	chemokine receptors	OV	4491
CCR10	0.373501215	0.003384144	chemokine receptors	OV	4492
CXCR1	0.211262606	0.003378699	chemokine receptors	OV	4493
CXCR2	0.360957237	0.003366651	chemokine receptors	OV	4494
CXCR3	0.275440416	0.003363984	chemokine receptors	OV	4495
CXCR4	0.468064027	0.003360528	chemokine receptors	OV	4496
CXCR5	0.202609551	0.003349222	chemokine receptors	OV	4497
CXCR6	0.29145027	0.003345215	chemokine receptors	OV	4498
XCR1	0.267233435	0.003338861	chemokine receptors	OV	4499
CX3CR1	0.316037532	0.003308659	chemokine receptors	OV	4500
B2M	0.628890754	0.003293663	MHC genes	OV	4501
HLA-A	0.606431353	0.003289791	MHC genes	OV	4502
HLA-B	0.526262125	0.003276234	MHC genes	OV	4503
HLA-C	0.55221509	0.003267938	MHC genes	OV	4504
HLA-DMA	0.380768763	0.003256081	MHC genes	OV	4505
HLA-DMB	0.388272517	0.003250255	MHC genes	OV	4506
HLA-DOA	0.315167307	0.003249875	MHC genes	OV	4507
HLA-DOB	0.25838417	0.003246275	MHC genes	OV	4508
HLA-DPA1	0.390279066	0.003217942	MHC genes	OV	4509
HLA-DPB1	0.382161289	0.003146532	MHC genes	OV	4510
HLA-DQA1	0.29485546	0.003105168	MHC genes	OV	4511
HLA-DQA2	0.193325756	0.00308458	MHC genes	OV	4512
HLA-DQB1	0.258076449	0.003039857	MHC genes	OV	4513
HLA-DRA	0.410490607	0.00300465	MHC genes	OV	4514
HLA-DRB1	0.387486774	0.003001924	MHC genes	OV	4515
HLA-E	0.643106828	0.002970953	MHC genes	OV	4516
HLA-F	0.442686523	0.002900087	MHC genes	OV	4517
HLA-G	0.236538194	0.002856184	MHC genes	OV	4518
TAP1	0.527115926	0.002818079	MHC genes	OV	4519
TAP2	0.49925455	0.002809591	MHC genes	OV	4520
TAPBP	0.620672758	0.002806719	MHC genes	OV	4521
ADORA2A	0.544890334	0.002781829	immunosuppressive genes	OV	4522
BTLA	0.235875577	0.002757641	immunosuppressive genes	OV	4523
CD160	0.30491597	0.00274918	immunosuppressive genes	OV	4524
CD244	0.295391456	0.002714339	immunosuppressive genes	OV	4525
CD274	0.459216253	0.002691647	immunosuppressive genes	OV	4526
CD96	0.339845059	0.002689224	immunosuppressive genes	OV	4527
CSF1R	0.466519739	0.002673885	immunosuppressive genes	OV	4528
CTLA4	0.246025174	0.002652741	immunosuppressive genes	OV	4529
HAVCR2	0.466287531	0.002648011	immunosuppressive genes	OV	4530
IDO1	0.272177433	0.002619229	immunosuppressive genes	OV	4531
IL10	0.409841009	0.002617798	immunosuppressive genes	OV	4532
IL10RB	0.658997464	0.002616398	immunosuppressive genes	OV	4533
KDR	0.556163636	0.002605746	immunosuppressive genes	OV	4534
KIR2DL1	0.082186252	0.00259682	immunosuppressive genes	OV	4535
KIR2DL3	0.072712607	0.00257878	immunosuppressive genes	OV	4536
LAG3	0.424213404	0.002577093	immunosuppressive genes	OV	4537
LGALS9	0.572394166	0.002550625	immunosuppressive genes	OV	4538
PDCD1	0.29849405	0.002549003	immunosuppressive genes	OV	4539
PDCD1LG2	0.381312876	0.00252731	immunosuppressive genes	OV	4540
NECTIN2	0.645023656	0.002506399	immunosuppressive genes	OV	4541
TGFB1	0.603127951	0.002497747	immunosuppressive genes	OV	4542
TGFBR1	0.674525575	0.002492272	immunosuppressive genes	OV	4543
TIGIT	0.266771975	0.002478475	immunosuppressive genes	OV	4544
VTCN1	0.344144767	0.00245976	immunosuppressive genes	OV	4545
CCL1	-0.095485492	0.002443779	chemokines	PAAD	4664
CCL2	0.07051218	0.002387137	chemokines	PAAD	4665
CCL3	0.145114045	0.002386375	chemokines	PAAD	4666
CCL4	0.166526493	0.002385366	chemokines	PAAD	4667
CCL5	0.147688608	0.002381718	chemokines	PAAD	4668
CCL7	0.229224869	0.002368539	chemokines	PAAD	4669
CCL8	0.212227308	0.002360646	chemokines	PAAD	4670
CCL11	0.164764118	0.002346345	chemokines	PAAD	4671
CCL13	0.203124661	0.002330328	chemokines	PAAD	4672
CCL14	0.043607983	0.002329524	chemokines	PAAD	4673
CCL15	0.16750953	0.002329386	chemokines	PAAD	4674
CCL16	0.0947254	0.002328691	chemokines	PAAD	4675
CCL17	0.092488521	0.002279805	chemokines	PAAD	4676
CCL18	0.254820602	0.002274665	chemokines	PAAD	4677
CCL19	0.061213789	0.002256315	chemokines	PAAD	4678
CCL20	0.20408662	0.002252981	chemokines	PAAD	4679
CCL21	0.059448888	0.002252426	chemokines	PAAD	4680
CCL22	0.14028056	0.002242666	chemokines	PAAD	4681
CCL23	0.139934978	0.002218593	chemokines	PAAD	4682
CCL24	0.233895149	0.002218317	chemokines	PAAD	4683
CCL25	-0.01676785	0.002200125	chemokines	PAAD	4684
CCL26	0.253098702	0.002182716	chemokines	PAAD	4685
CCL27	0.020982952	0.002169625	chemokines	PAAD	4686
CCL28	0.149852745	0.00216735	chemokines	PAAD	4687
CX3CL1	0.16084503	0.002164687	chemokines	PAAD	4688
CXCL1	0.122902863	0.002164138	chemokines	PAAD	4689
CXCL2	0.091407881	0.002150181	chemokines	PAAD	4690
CXCL3	0.193207255	0.002136791	chemokines	PAAD	4691
CXCL5	0.205843273	0.002118018	chemokines	PAAD	4692
CXCL6	0.050895258	0.002114095	chemokines	PAAD	4693
CXCL8	0.194034732	0.002109204	chemokines	PAAD	4694
CXCL9	0.177110893	0.002108289	chemokines	PAAD	4695
CXCL10	0.258013373	0.002104217	chemokines	PAAD	4696
CXCL11	0.23502293	0.002103782	chemokines	PAAD	4697
CXCL12	0.119722776	0.002070224	chemokines	PAAD	4698
CXCL13	0.127809166	0.002048416	chemokines	PAAD	4699
CXCL14	0.054169893	0.002045125	chemokines	PAAD	4700
CXCL16	0.426312494	0.002035813	chemokines	PAAD	4701
CXCL17	-0.107686299	0.002034124	chemokines	PAAD	4702
XCL1	0.160910693	0.002025021	chemokines	PAAD	4703
XCL2	0.163029066	0.002022707	chemokines	PAAD	4704
CCR1	0.265820398	0.002021448	chemokine receptors	PAAD	4705
CCR2	0.19088207	0.00198072	chemokine receptors	PAAD	4706
CCR3	0.159331973	0.001953318	chemokine receptors	PAAD	4707
CCR4	0.171447956	0.001948979	chemokine receptors	PAAD	4708
CCR5	0.177334541	0.001947249	chemokine receptors	PAAD	4709
CCR6	0.130485097	0.001932468	chemokine receptors	PAAD	4710
CCR7	0.129136946	0.001919183	chemokine receptors	PAAD	4711
CCR8	0.156121353	0.001911612	chemokine receptors	PAAD	4712
CCR9	0.129967214	0.001869547	chemokine receptors	PAAD	4713
CCR10	0.051436779	0.001853475	chemokine receptors	PAAD	4714
CXCR1	0.263965809	0.001852857	chemokine receptors	PAAD	4715
CXCR2	0.272823497	0.001831324	chemokine receptors	PAAD	4716
CXCR3	0.093804919	0.001829642	chemokine receptors	PAAD	4717
CXCR4	0.220330549	0.001821714	chemokine receptors	PAAD	4718
CXCR5	-0.012175393	0.001818134	chemokine receptors	PAAD	4719
CXCR6	0.150517245	0.001808991	chemokine receptors	PAAD	4720
XCR1	0.175320216	0.00179545	chemokine receptors	PAAD	4721
CX3CR1	0.016129842	0.001753171	chemokine receptors	PAAD	4722
B2M	0.420204298	0.00175103	MHC genes	PAAD	4723
HLA-A	0.432869841	0.001741873	MHC genes	PAAD	4724
HLA-B	0.34045644	0.001730051	MHC genes	PAAD	4725
HLA-C	0.429443917	0.00172836	MHC genes	PAAD	4726
HLA-DMA	0.172695822	0.001703304	MHC genes	PAAD	4727
HLA-DMB	0.222562643	0.001702009	MHC genes	PAAD	4728
HLA-DOA	0.167721055	0.001685864	MHC genes	PAAD	4729
HLA-DOB	0.140922396	0.001678387	MHC genes	PAAD	4730
HLA-DPA1	0.18294232	0.001653323	MHC genes	PAAD	4731
HLA-DPB1	0.171454465	0.001653158	MHC genes	PAAD	4732
HLA-DQA1	0.162441067	0.001651686	MHC genes	PAAD	4733
HLA-DQA2	0.070920321	0.001650991	MHC genes	PAAD	4734
HLA-DQB1	0.142110487	0.001643011	MHC genes	PAAD	4735
HLA-DRA	0.205681295	0.001633732	MHC genes	PAAD	4736
HLA-DRB1	0.145739592	0.001625967	MHC genes	PAAD	4737
HLA-E	0.39873925	0.001610694	MHC genes	PAAD	4738
HLA-F	0.233545401	0.001610637	MHC genes	PAAD	4739
HLA-G	0.075821495	0.001610489	MHC genes	PAAD	4740
TAP1	0.359847802	0.001606747	MHC genes	PAAD	4741
TAP2	0.342741219	0.001606566	MHC genes	PAAD	4742
TAPBP	0.350681974	0.001601664	MHC genes	PAAD	4743
ADORA2A	0.257319425	0.001598422	immunosuppressive genes	PAAD	4744
BTLA	0.162689251	0.001546132	immunosuppressive genes	PAAD	4745
CD160	0.151758257	0.001542484	immunosuppressive genes	PAAD	4746
CD244	0.250402186	0.001541044	immunosuppressive genes	PAAD	4747
CD274	0.334718382	0.001540013	immunosuppressive genes	PAAD	4748
CD96	0.191029208	0.001539789	immunosuppressive genes	PAAD	4749
CSF1R	0.208340846	0.001537428	immunosuppressive genes	PAAD	4750
CTLA4	0.161218123	0.001533751	immunosuppressive genes	PAAD	4751
HAVCR2	0.244601613	0.001521049	immunosuppressive genes	PAAD	4752
IDO1	0.254589003	0.001506538	immunosuppressive genes	PAAD	4753
IL10	0.190690946	0.001496127	immunosuppressive genes	PAAD	4754
IL10RB	0.378851332	0.001484503	immunosuppressive genes	PAAD	4755
KDR	0.276978627	0.0014831	immunosuppressive genes	PAAD	4756
KIR2DL1	0.184293978	0.001481622	immunosuppressive genes	PAAD	4757
KIR2DL3	0.096275343	0.001469511	immunosuppressive genes	PAAD	4758
LAG3	0.143950224	0.001468719	immunosuppressive genes	PAAD	4759
LGALS9	0.262608907	0.001467169	immunosuppressive genes	PAAD	4760
PDCD1	0.112303916	0.00144482	immunosuppressive genes	PAAD	4761
PDCD1LG2	0.311415756	0.001443944	immunosuppressive genes	PAAD	4762
NECTIN2	0.303012667	0.001437029	immunosuppressive genes	PAAD	4763
TGFB1	0.266031574	0.001414652	immunosuppressive genes	PAAD	4764
TGFBR1	0.373179353	0.001373031	immunosuppressive genes	PAAD	4765
TIGIT	0.168490372	0.001361651	immunosuppressive genes	PAAD	4766
VTCN1	-0.031612749	0.001360597	immunosuppressive genes	PAAD	4767
CCL1	0.093811984	0.001353036	chemokines	PCPG	4886
CCL2	0.214680167	0.001352613	chemokines	PCPG	4887
CCL3	0.158041038	0.001350651	chemokines	PCPG	4888
CCL4	0.158131681	0.001347234	chemokines	PCPG	4889
CCL5	0.205367798	0.001341361	chemokines	PCPG	4890
CCL7	0.237091709	0.001341257	chemokines	PCPG	4891
CCL8	0.174869904	0.001332427	chemokines	PCPG	4892
CCL11	0.188902068	0.00133242	chemokines	PCPG	4893
CCL13	0.118991709	0.001329788	chemokines	PCPG	4894
CCL14	0.061341819	0.001323143	chemokines	PCPG	4895
CCL15	0.097075723	0.001296374	chemokines	PCPG	4896
CCL16	0.022071724	0.001281745	chemokines	PCPG	4897
CCL17	-0.039887463	0.001270423	chemokines	PCPG	4898
CCL18	0.094317619	0.00123885	chemokines	PCPG	4899
CCL19	0.081498745	0.001236568	chemokines	PCPG	4900
CCL20	0.19740506	0.001235993	chemokines	PCPG	4901
CCL21	0.152880862	0.001233062	chemokines	PCPG	4902
CCL22	0.138533552	0.001219264	chemokines	PCPG	4903
CCL23	0.188687998	0.001219198	chemokines	PCPG	4904
CCL24	0.250989075	0.001210746	chemokines	PCPG	4905
CCL25	0.182071265	0.001207177	chemokines	PCPG	4906
CCL26	0.164965821	0.001206714	chemokines	PCPG	4907
CCL27	-0.086850787	0.001200597	chemokines	PCPG	4908
CCL28	0.274821988	0.001198059	chemokines	PCPG	4909
CX3CL1	0.042317519	0.001192451	chemokines	PCPG	4910
CXCL1	0.257712365	0.001187467	chemokines	PCPG	4911
CXCL2	0.188135858	0.001187366	chemokines	PCPG	4912
CXCL3	0.250268355	0.001168604	chemokines	PCPG	4913
CXCL5	0.190264534	0.001144798	chemokines	PCPG	4914
CXCL6	0.147829752	0.00114226	chemokines	PCPG	4915
CXCL8	0.250849067	0.001141264	chemokines	PCPG	4916
CXCL9	0.109565357	0.001127192	chemokines	PCPG	4917
CXCL10	0.181623781	0.001124827	chemokines	PCPG	4918
CXCL11	0.105585947	0.001108507	chemokines	PCPG	4919
CXCL12	0.361513837	0.001082707	chemokines	PCPG	4920
CXCL13	-0.02116226	0.001080071	chemokines	PCPG	4921
CXCL14	0.120481731	0.001077787	chemokines	PCPG	4922
CXCL16	0.183914334	0.001076422	chemokines	PCPG	4923
CXCL17	0.225899367	0.00104391	chemokines	PCPG	4924
XCL1	0.183878897	0.001040087	chemokines	PCPG	4925
XCL2	0.176000368	0.001038147	chemokines	PCPG	4926
CCR1	0.390816787	0.001036742	chemokine receptors	PCPG	4927
CCR2	0.19301507	0.001032344	chemokine receptors	PCPG	4928
CCR3	0.085337543	0.001029391	chemokine receptors	PCPG	4929
CCR4	0.299544087	0.001018472	chemokine receptors	PCPG	4930
CCR5	0.274498928	0.001012285	chemokine receptors	PCPG	4931
CCR6	0.403634159	0.001001417	chemokine receptors	PCPG	4932
CCR7	0.302756524	0.001000877	chemokine receptors	PCPG	4933
CCR8	0.036636468	0.000999405	chemokine receptors	PCPG	4934
CCR9	0.129689561	0.000990736	chemokine receptors	PCPG	4935
CCR10	0.109111473	0.000987991	chemokine receptors	PCPG	4936
CXCR1	0.184527105	0.000982663	chemokine receptors	PCPG	4937
CXCR2	0.232184443	0.000982286	chemokine receptors	PCPG	4938
CXCR3	0.167182434	0.000973326	chemokine receptors	PCPG	4939
CXCR4	0.385892997	0.000967222	chemokine receptors	PCPG	4940
CXCR5	-0.115783738	0.000947058	chemokine receptors	PCPG	4941
CXCR6	0.206873358	0.000915829	chemokine receptors	PCPG	4942
XCR1	0.221812952	0.000906495	chemokine receptors	PCPG	4943
CX3CR1	0.297901713	0.000896082	chemokine receptors	PCPG	4944
B2M	0.333853952	0.000894466	MHC genes	PCPG	4945
HLA-A	0.272158904	0.000864557	MHC genes	PCPG	4946
HLA-B	0.103432824	0.000853718	MHC genes	PCPG	4947
HLA-C	0.158380257	0.00083889	MHC genes	PCPG	4948
HLA-DMA	0.263777968	0.000834122	MHC genes	PCPG	4949
HLA-DMB	0.338349996	0.000823124	MHC genes	PCPG	4950
HLA-DOA	0.427251383	0.000820234	MHC genes	PCPG	4951
HLA-DOB	0.029581274	0.000814551	MHC genes	PCPG	4952
HLA-DPA1	0.351789392	0.000811839	MHC genes	PCPG	4953
HLA-DPB1	0.408402356	0.000809048	MHC genes	PCPG	4954
HLA-DQA1	0.31109549	0.000805442	MHC genes	PCPG	4955
HLA-DQA2	0.141233123	0.000803973	MHC genes	PCPG	4956
HLA-DQB1	0.039806488	0.00080344	MHC genes	PCPG	4957
HLA-DRA	0.374139175	0.000801619	MHC genes	PCPG	4958
HLA-DRB1	0.185268039	0.000799731	MHC genes	PCPG	4959
HLA-E	0.128804533	0.000797531	MHC genes	PCPG	4960
HLA-F	0.054192263	0.000791947	MHC genes	PCPG	4961
HLA-G	0.326882854	0.000785601	MHC genes	PCPG	4962
TAP1	0.206659151	0.000780066	MHC genes	PCPG	4963
TAP2	0.233036935	0.000779389	MHC genes	PCPG	4964
TAPBP	0.15266425	0.000777612	MHC genes	PCPG	4965
ADORA2A	0.006873391	0.000777213	immunosuppressive genes	PCPG	4966
BTLA	0.143330376	0.000764411	immunosuppressive genes	PCPG	4967
CD160	0.337204559	0.000763695	immunosuppressive genes	PCPG	4968
CD244	0.303819306	0.000745901	immunosuppressive genes	PCPG	4969
CD274	0.216397561	0.000732939	immunosuppressive genes	PCPG	4970
CD96	0.268630636	0.000732196	immunosuppressive genes	PCPG	4971
CSF1R	0.400846168	0.000723002	immunosuppressive genes	PCPG	4972
CTLA4	0.191670257	0.000720615	immunosuppressive genes	PCPG	4973
HAVCR2	0.362418488	0.000714976	immunosuppressive genes	PCPG	4974
IDO1	0.124058361	0.000709585	immunosuppressive genes	PCPG	4975
IL10	0.292562718	0.000709139	immunosuppressive genes	PCPG	4976
IL10RB	0.303577322	0.000708583	immunosuppressive genes	PCPG	4977
KDR	0.245443488	0.000705691	immunosuppressive genes	PCPG	4978
KIR2DL1	0.043090217	0.000692457	immunosuppressive genes	PCPG	4979
KIR2DL3	0.21452673	0.000684104	immunosuppressive genes	PCPG	4980
LAG3	0.00107887	0.000681545	immunosuppressive genes	PCPG	4981
LGALS9	0.297552006	0.000674136	immunosuppressive genes	PCPG	4982
PDCD1	0.213091987	0.000671067	immunosuppressive genes	PCPG	4983
PDCD1LG2	0.251711872	0.000670074	immunosuppressive genes	PCPG	4984
NECTIN2	-0.002546761	0.000668667	immunosuppressive genes	PCPG	4985
TGFB1	0.073782073	0.000662829	immunosuppressive genes	PCPG	4986
TGFBR1	0.384558535	0.000655773	immunosuppressive genes	PCPG	4987
TIGIT	0.224860267	0.000647984	immunosuppressive genes	PCPG	4988
VTCN1	0.191376859	0.000643575	immunosuppressive genes	PCPG	4989
CCL1	-0.03460126	0.000636416	chemokines	PRAD	5108
CCL2	0.014373778	0.000631828	chemokines	PRAD	5109
CCL3	-0.027763505	0.000630053	chemokines	PRAD	5110
CCL4	-0.002113612	0.000628741	chemokines	PRAD	5111
CCL5	-0.100785572	0.000623071	chemokines	PRAD	5112
CCL7	0.05885534	0.000619623	chemokines	PRAD	5113
CCL8	0.014373097	0.000608626	chemokines	PRAD	5114
CCL11	0.038139495	0.000604764	chemokines	PRAD	5115
CCL13	0.001694007	0.000596569	chemokines	PRAD	5116
CCL14	-0.036918131	0.000595473	chemokines	PRAD	5117
CCL15	0.031515959	0.00058354	chemokines	PRAD	5118
CCL16	-0.036532142	0.000583325	chemokines	PRAD	5119
CCL17	-0.000764265	0.000577557	chemokines	PRAD	5120
CCL18	0.173024918	0.000576603	chemokines	PRAD	5121
CCL19	-0.027073102	0.000572149	chemokines	PRAD	5122
CCL20	0.126035226	0.000571353	chemokines	PRAD	5123
CCL21	-0.007342162	0.000569799	chemokines	PRAD	5124
CCL22	0.062056132	0.000566155	chemokines	PRAD	5125
CCL23	-0.015864211	0.000554546	chemokines	PRAD	5126
CCL24	0.152252104	0.00054577	chemokines	PRAD	5127
CCL25	-0.076253594	0.000543889	chemokines	PRAD	5128
CCL26	-0.075428294	0.000535128	chemokines	PRAD	5129
CCL27	-0.301886589	0.000533984	chemokines	PRAD	5130
CCL28	0.160215978	0.000532994	chemokines	PRAD	5131
CX3CL1	-0.024071943	0.000530539	chemokines	PRAD	5132
CXCL1	0.014118778	0.000530345	chemokines	PRAD	5133
CXCL2	0.04693678	0.000525389	chemokines	PRAD	5134
CXCL3	0.07405026	0.000524138	chemokines	PRAD	5135
CXCL5	0.170216469	0.000521732	chemokines	PRAD	5136
CXCL6	0.068131947	0.000517104	chemokines	PRAD	5137
CXCL8	0.230417118	0.00051104	chemokines	PRAD	5138
CXCL9	0.137279928	0.00051038	chemokines	PRAD	5139
CXCL10	0.224579985	0.000506449	chemokines	PRAD	5140
CXCL11	0.223798084	0.000495037	chemokines	PRAD	5141
CXCL12	-0.016838438	0.00049329	chemokines	PRAD	5142
CXCL13	-0.022290574	0.000492774	chemokines	PRAD	5143
CXCL14	0.100386121	0.000488416	chemokines	PRAD	5144
CXCL16	0.224498253	0.00048283	chemokines	PRAD	5145
CXCL17	-0.002339222	0.000482437	chemokines	PRAD	5146
XCL1	0.054475546	0.000481524	chemokines	PRAD	5147
XCL2	-0.0549859	0.000481024	chemokines	PRAD	5148
CCR1	0.179608708	0.000478221	chemokine receptors	PRAD	5149
CCR2	0.14093724	0.000475326	chemokine receptors	PRAD	5150
CCR3	0.015752288	0.000473244	chemokine receptors	PRAD	5151
CCR4	0.183404602	0.000470927	chemokine receptors	PRAD	5152
CCR5	0.104275795	0.000470323	chemokine receptors	PRAD	5153
CCR6	0.039295437	0.000469302	chemokine receptors	PRAD	5154
CCR7	0.016333743	0.000468682	chemokine receptors	PRAD	5155
CCR8	0.174087886	0.000463387	chemokine receptors	PRAD	5156
CCR9	0.139322372	0.000460291	chemokine receptors	PRAD	5157
CCR10	-0.124682767	0.00045676	chemokine receptors	PRAD	5158
CXCR1	0.152713764	0.0004492	chemokine receptors	PRAD	5159
CXCR2	0.110315642	0.000447067	chemokine receptors	PRAD	5160
CXCR3	-0.022207567	0.000444259	chemokine receptors	PRAD	5161
CXCR4	0.049005676	0.000438925	chemokine receptors	PRAD	5162
CXCR5	-0.252057185	0.000428617	chemokine receptors	PRAD	5163
CXCR6	0.079415888	0.000428012	chemokine receptors	PRAD	5164
XCR1	0.143524892	0.000426528	chemokine receptors	PRAD	5165
CX3CR1	0.191755704	0.000420811	chemokine receptors	PRAD	5166
B2M	0.382555143	0.000417723	MHC genes	PRAD	5167
HLA-A	0.134472109	0.000415529	MHC genes	PRAD	5168
HLA-B	0.199437485	0.000413888	MHC genes	PRAD	5169
HLA-C	0.308531893	0.000413743	MHC genes	PRAD	5170
HLA-DMA	0.018549232	0.00041155	MHC genes	PRAD	5171
HLA-DMB	0.231129255	0.000411212	MHC genes	PRAD	5172
HLA-DOA	0.067803592	0.000410754	MHC genes	PRAD	5173
HLA-DOB	-0.105315628	0.000400094	MHC genes	PRAD	5174
HLA-DPA1	0.112781986	0.000397502	MHC genes	PRAD	5175
HLA-DPB1	0.009579193	0.000394888	MHC genes	PRAD	5176
HLA-DQA1	0.053795218	0.000394577	MHC genes	PRAD	5177
HLA-DQA2	0.113209264	0.00039165	MHC genes	PRAD	5178
HLA-DQB1	-0.113169479	0.000387581	MHC genes	PRAD	5179
HLA-DRA	0.104918733	0.000386145	MHC genes	PRAD	5180
HLA-DRB1	0.008700307	0.000383201	MHC genes	PRAD	5181
HLA-E	0.122171883	0.000382219	MHC genes	PRAD	5182
HLA-F	0.004116023	0.000381592	MHC genes	PRAD	5183
HLA-G	0.078851346	0.000371964	MHC genes	PRAD	5184
TAP1	0.293879184	0.000370684	MHC genes	PRAD	5185
TAP2	0.333147656	0.000366207	MHC genes	PRAD	5186
TAPBP	0.15000949	0.000357278	MHC genes	PRAD	5187
ADORA2A	-0.132527323	0.000357208	immunosuppressive genes	PRAD	5188
BTLA	0.041855227	0.000356412	immunosuppressive genes	PRAD	5189
CD160	0.0273965	0.000356068	immunosuppressive genes	PRAD	5190
CD244	0.06975537	0.00035193	immunosuppressive genes	PRAD	5191
CD274	0.092743024	0.000351225	immunosuppressive genes	PRAD	5192
CD96	0.012334155	0.00035059	immunosuppressive genes	PRAD	5193
CSF1R	0.09585074	0.000349987	immunosuppressive genes	PRAD	5194
CTLA4	-0.040666638	0.00034586	immunosuppressive genes	PRAD	5195
HAVCR2	0.074482287	0.000345337	immunosuppressive genes	PRAD	5196
IDO1	0.112821281	0.000342902	immunosuppressive genes	PRAD	5197
IL10	0.12800417	0.000340525	immunosuppressive genes	PRAD	5198
IL10RB	0.499412953	0.000337586	immunosuppressive genes	PRAD	5199
KDR	0.222801903	0.000335999	immunosuppressive genes	PRAD	5200
KIR2DL1	0.055827603	0.000322599	immunosuppressive genes	PRAD	5201
KIR2DL3	-0.010033396	0.000320703	immunosuppressive genes	PRAD	5202
LAG3	-0.322172061	0.000319221	immunosuppressive genes	PRAD	5203
LGALS9	-0.000834088	0.000318944	immunosuppressive genes	PRAD	5204
PDCD1	-0.058191337	0.000316246	immunosuppressive genes	PRAD	5205
PDCD1LG2	0.078767071	0.000316004	immunosuppressive genes	PRAD	5206
NECTIN2	0.364180688	0.000315129	immunosuppressive genes	PRAD	5207
TGFB1	-0.035225546	0.000306465	immunosuppressive genes	PRAD	5208
TGFBR1	0.242991118	0.000296743	immunosuppressive genes	PRAD	5209
TIGIT	0.032604588	0.000295323	immunosuppressive genes	PRAD	5210
VTCN1	-0.057096345	0.00029448	immunosuppressive genes	PRAD	5211
CCL1	-0.017784951	0.000289932	chemokines	SARC	5330
CCL2	0.155053106	0.000288637	chemokines	SARC	5331
CCL3	0.326805416	0.000287176	chemokines	SARC	5332
CCL4	0.295605979	0.000286909	chemokines	SARC	5333
CCL5	0.213035837	0.000286259	chemokines	SARC	5334
CCL7	0.089691613	0.000283229	chemokines	SARC	5335
CCL8	0.357038288	0.000281177	chemokines	SARC	5336
CCL11	0.142506409	0.000280674	chemokines	SARC	5337
CCL13	0.271645447	0.000279807	chemokines	SARC	5338
CCL14	0.051672591	0.000276375	chemokines	SARC	5339
CCL15	0.127235039	0.000273466	chemokines	SARC	5340
CCL16	-0.038780673	0.000272157	chemokines	SARC	5341
CCL17	-0.000987317	0.000270077	chemokines	SARC	5342
CCL18	0.199224719	0.000269842	chemokines	SARC	5343
CCL19	0.043343731	0.00026865	chemokines	SARC	5344
CCL20	0.355169948	0.000266748	chemokines	SARC	5345
CCL21	0.001311027	0.000256219	chemokines	SARC	5346
CCL22	0.101432296	0.000254739	chemokines	SARC	5347
CCL23	0.293839419	0.000247783	chemokines	SARC	5348
CCL24	0.230207566	0.000245715	chemokines	SARC	5349
CCL25	-0.003885306	0.000242497	chemokines	SARC	5350
CCL26	0.447254164	0.000241721	chemokines	SARC	5351
CCL27	0.022116372	0.0002394	chemokines	SARC	5352
CCL28	-0.201486811	0.000236388	chemokines	SARC	5353
CX3CL1	-0.237101996	0.000235286	chemokines	SARC	5354
CXCL1	0.376490518	0.000234035	chemokines	SARC	5355
CXCL2	0.140967034	0.000231564	chemokines	SARC	5356
CXCL3	0.267715296	0.000227142	chemokines	SARC	5357
CXCL5	0.222518653	0.00022077	chemokines	SARC	5358
CXCL6	0.314076136	0.000220276	chemokines	SARC	5359
CXCL8	0.310811925	0.000219972	chemokines	SARC	5360
CXCL9	0.218907722	0.000217431	chemokines	SARC	5361
CXCL10	0.247981842	0.00021625	chemokines	SARC	5362
CXCL11	0.171999431	0.000213953	chemokines	SARC	5363
CXCL12	0.040261952	0.000211264	chemokines	SARC	5364
CXCL13	0.154252091	0.000206723	chemokines	SARC	5365
CXCL14	0.009673105	0.000204157	chemokines	SARC	5366
CXCL16	0.337771368	0.000203641	chemokines	SARC	5367
CXCL17	-0.024546935	0.000201815	chemokines	SARC	5368
XCL1	0.250612596	0.000201155	chemokines	SARC	5369
XCL2	0.219868089	0.000199405	chemokines	SARC	5370
CCR1	0.464592143	0.000199391	chemokine receptors	SARC	5371
CCR2	0.108571477	0.00019575	chemokine receptors	SARC	5372
CCR3	0.203808319	0.000193066	chemokine receptors	SARC	5373
CCR4	0.15568283	0.000191742	chemokine receptors	SARC	5374
CCR5	0.214591462	0.000186167	chemokine receptors	SARC	5375
CCR6	0.005972077	0.000181215	chemokine receptors	SARC	5376
CCR7	0.122754021	0.000178801	chemokine receptors	SARC	5377
CCR8	0.189460673	0.000178224	chemokine receptors	SARC	5378
CCR9	-0.049547125	0.000177111	chemokine receptors	SARC	5379
CCR10	-0.205481205	0.000176856	chemokine receptors	SARC	5380
CXCR1	0.144858874	0.000174989	chemokine receptors	SARC	5381
CXCR2	0.198577095	0.000174936	chemokine receptors	SARC	5382
CXCR3	0.177244882	0.000174408	chemokine receptors	SARC	5383
CXCR4	0.074159945	0.000174187	chemokine receptors	SARC	5384
CXCR5	0.121827221	0.000173924	chemokine receptors	SARC	5385
CXCR6	0.190254147	0.000173646	chemokine receptors	SARC	5386
XCR1	0.10225966	0.000173302	chemokine receptors	SARC	5387
CX3CR1	-0.036311752	0.000172961	chemokine receptors	SARC	5388
B2M	0.332854971	0.000172788	MHC genes	SARC	5389
HLA-A	0.30433932	0.000172388	MHC genes	SARC	5390
HLA-B	0.344468045	0.000170574	MHC genes	SARC	5391
HLA-C	0.273941669	0.000168374	MHC genes	SARC	5392
HLA-DMA	0.335337029	0.000168223	MHC genes	SARC	5393
HLA-DMB	0.357262563	0.000167627	MHC genes	SARC	5394
HLA-DOA	0.169544433	0.000167275	MHC genes	SARC	5395
HLA-DOB	0.074644357	0.000167236	MHC genes	SARC	5396
HLA-DPA1	0.2142904	0.000165038	MHC genes	SARC	5397
HLA-DPB1	0.202138293	0.000163926	MHC genes	SARC	5398
HLA-DQA1	0.179203078	0.000154941	MHC genes	SARC	5399
HLA-DQA2	0.151505142	0.000150675	MHC genes	SARC	5400
HLA-DQB1	0.154577916	0.000148126	MHC genes	SARC	5401
HLA-DRA	0.247703375	0.000144152	MHC genes	SARC	5402
HLA-DRB1	0.263307774	0.000139435	MHC genes	SARC	5403
HLA-E	0.295238037	0.000138727	MHC genes	SARC	5404
HLA-F	0.150524021	0.000137138	MHC genes	SARC	5405
HLA-G	0.133304593	0.000135371	MHC genes	SARC	5406
TAP1	0.189049691	0.000134775	MHC genes	SARC	5407
TAP2	0.296674273	0.000133591	MHC genes	SARC	5408
TAPBP	0.242711804	0.000133564	MHC genes	SARC	5409
ADORA2A	0.135169676	0.000133093	immunosuppressive genes	SARC	5410
BTLA	0.104572044	0.000130469	immunosuppressive genes	SARC	5411
CD160	0.082959427	0.00012394	immunosuppressive genes	SARC	5412
CD244	0.188016362	0.000121632	immunosuppressive genes	SARC	5413
CD274	0.057302533	0.00012102	immunosuppressive genes	SARC	5414
CD96	0.171950465	0.000120823	immunosuppressive genes	SARC	5415
CSF1R	0.497468074	0.000118512	immunosuppressive genes	SARC	5416
CTLA4	0.153054978	0.000118109	immunosuppressive genes	SARC	5417
HAVCR2	0.447566124	0.000115885	immunosuppressive genes	SARC	5418
IDO1	0.163830708	0.000114261	immunosuppressive genes	SARC	5419
IL10	0.465041591	0.000112827	immunosuppressive genes	SARC	5420
IL10RB	0.432011644	0.000111741	immunosuppressive genes	SARC	5421
KDR	0.313637158	0.000109475	immunosuppressive genes	SARC	5422
KIR2DL1	0.078302659	0.00010803	immunosuppressive genes	SARC	5423
KIR2DL3	0.222354449	0.000107892	immunosuppressive genes	SARC	5424
LAG3	-0.040910168	0.000107701	immunosuppressive genes	SARC	5425
LGALS9	0.420102229	0.000107515	immunosuppressive genes	SARC	5426
PDCD1	0.061043379	0.000107439	immunosuppressive genes	SARC	5427
PDCD1LG2	0.320560067	0.000106706	immunosuppressive genes	SARC	5428
NECTIN2	0.2149011	0.000106678	immunosuppressive genes	SARC	5429
TGFB1	0.415570916	0.000106033	immunosuppressive genes	SARC	5430
TGFBR1	0.33038387	0.000105672	immunosuppressive genes	SARC	5431
TIGIT	0.222706057	0.000104577	immunosuppressive genes	SARC	5432
VTCN1	-0.069100212	0.00010379	immunosuppressive genes	SARC	5433
CCL1	-0.015552182	0.000102533	chemokines	SKCM	5552
CCL2	0.141049606	0.000102031	chemokines	SKCM	5553
CCL3	0.096630576	0.00010098	chemokines	SKCM	5554
CCL4	0.077797438	0.00010089	chemokines	SKCM	5555
CCL5	0.015786662	0.000100598	chemokines	SKCM	5556
CCL7	0.210293272	0.000100581	chemokines	SKCM	5557
CCL8	0.167459745	0.000100177	chemokines	SKCM	5558
CCL11	0.166979254	9.91E-05	chemokines	SKCM	5559
CCL13	0.105749542	9.83E-05	chemokines	SKCM	5560
CCL14	-0.075385634	9.73E-05	chemokines	SKCM	5561
CCL15	0.027743057	9.66E-05	chemokines	SKCM	5562
CCL16	-0.018861933	9.65E-05	chemokines	SKCM	5563
CCL17	-0.036726354	9.14E-05	chemokines	SKCM	5564
CCL18	0.010649827	9.06E-05	chemokines	SKCM	5565
CCL19	-0.123840749	9.02E-05	chemokines	SKCM	5566
CCL20	0.172572949	8.86E-05	chemokines	SKCM	5567
CCL21	-0.058619489	8.78E-05	chemokines	SKCM	5568
CCL22	0.000816856	8.75E-05	chemokines	SKCM	5569
CCL23	0.123477887	8.73E-05	chemokines	SKCM	5570
CCL24	0.032193824	8.72E-05	chemokines	SKCM	5571
CCL25	-0.022940102	8.72E-05	chemokines	SKCM	5572
CCL26	0.137675359	8.58E-05	chemokines	SKCM	5573
CCL27	-0.054776197	8.51E-05	chemokines	SKCM	5574
CCL28	0.169457453	8.31E-05	chemokines	SKCM	5575
CX3CL1	0.055008257	8.20E-05	chemokines	SKCM	5576
CXCL1	0.15846828	7.98E-05	chemokines	SKCM	5577
CXCL2	0.071975393	7.88E-05	chemokines	SKCM	5578
CXCL3	0.108566674	7.86E-05	chemokines	SKCM	5579
CXCL5	0.193574131	7.79E-05	chemokines	SKCM	5580
CXCL6	0.226138452	7.64E-05	chemokines	SKCM	5581
CXCL8	0.250601987	7.21E-05	chemokines	SKCM	5582
CXCL9	0.068664367	7.20E-05	chemokines	SKCM	5583
CXCL10	0.146344741	7.01E-05	chemokines	SKCM	5584
CXCL11	0.163352073	6.84E-05	chemokines	SKCM	5585
CXCL12	0.095718217	6.84E-05	chemokines	SKCM	5586
CXCL13	0.034854285	6.36E-05	chemokines	SKCM	5587
CXCL14	-0.003111561	6.34E-05	chemokines	SKCM	5588
CXCL16	0.147667064	6.34E-05	chemokines	SKCM	5589
CXCL17	0.095877892	6.18E-05	chemokines	SKCM	5590
XCL1	-0.027663288	6.13E-05	chemokines	SKCM	5591
XCL2	0.004426486	6.11E-05	chemokines	SKCM	5592
CCR1	0.25789769	6.09E-05	chemokine receptors	SKCM	5593
CCR2	0.048291889	6.07E-05	chemokine receptors	SKCM	5594
CCR3	0.107753816	6.06E-05	chemokine receptors	SKCM	5595
CCR4	0.081431585	6.02E-05	chemokine receptors	SKCM	5596
CCR5	0.119236915	5.97E-05	chemokine receptors	SKCM	5597
CCR6	0.034349997	5.88E-05	chemokine receptors	SKCM	5598
CCR7	-0.022169907	5.85E-05	chemokine receptors	SKCM	5599
CCR8	0.102086356	5.81E-05	chemokine receptors	SKCM	5600
CCR9	0.024815621	5.80E-05	chemokine receptors	SKCM	5601
CCR10	0.027399842	5.79E-05	chemokine receptors	SKCM	5602
CXCR1	0.10329256	5.79E-05	chemokine receptors	SKCM	5603
CXCR2	0.16072996	5.75E-05	chemokine receptors	SKCM	5604
CXCR3	-0.038750002	5.67E-05	chemokine receptors	SKCM	5605
CXCR4	0.066032279	5.59E-05	chemokine receptors	SKCM	5606
CXCR5	-0.135458592	5.52E-05	chemokine receptors	SKCM	5607
CXCR6	0.036084431	5.19E-05	chemokine receptors	SKCM	5608
XCR1	0.036090397	5.18E-05	chemokine receptors	SKCM	5609
CX3CR1	0.197747325	5.08E-05	chemokine receptors	SKCM	5610
B2M	0.233821875	5.04E-05	MHC genes	SKCM	5611
HLA-A	0.064500722	5.04E-05	MHC genes	SKCM	5612
HLA-B	0.095006629	5.02E-05	MHC genes	SKCM	5613
HLA-C	0.176808372	4.99E-05	MHC genes	SKCM	5614
HLA-DMA	0.16085813	4.94E-05	MHC genes	SKCM	5615
HLA-DMB	0.145846625	4.88E-05	MHC genes	SKCM	5616
HLA-DOA	0.109063736	4.86E-05	MHC genes	SKCM	5617
HLA-DOB	-0.084307157	4.85E-05	MHC genes	SKCM	5618
HLA-DPA1	0.144922103	4.52E-05	MHC genes	SKCM	5619
HLA-DPB1	0.140267455	4.42E-05	MHC genes	SKCM	5620
HLA-DQA1	0.111242216	4.28E-05	MHC genes	SKCM	5621
HLA-DQA2	0.05430288	4.27E-05	MHC genes	SKCM	5622
HLA-DQB1	0.083037749	4.21E-05	MHC genes	SKCM	5623
HLA-DRA	0.120171725	4.16E-05	MHC genes	SKCM	5624
HLA-DRB1	0.132461092	4.08E-05	MHC genes	SKCM	5625
HLA-E	0.106225711	4.08E-05	MHC genes	SKCM	5626
HLA-F	0.015464553	4.03E-05	MHC genes	SKCM	5627
HLA-G	0.008788358	3.99E-05	MHC genes	SKCM	5628
TAP1	0.118512851	3.97E-05	MHC genes	SKCM	5629
TAP2	0.23372359	3.95E-05	MHC genes	SKCM	5630
TAPBP	0.155611437	3.94E-05	MHC genes	SKCM	5631
ADORA2A	-0.006323541	3.91E-05	immunosuppressive genes	SKCM	5632
BTLA	0.032094164	3.88E-05	immunosuppressive genes	SKCM	5633
CD160	-0.016138897	3.87E-05	immunosuppressive genes	SKCM	5634
CD244	0.024190958	3.84E-05	immunosuppressive genes	SKCM	5635
CD274	0.162883414	3.80E-05	immunosuppressive genes	SKCM	5636
CD96	0.0597165	3.78E-05	immunosuppressive genes	SKCM	5637
CSF1R	0.159336582	3.76E-05	immunosuppressive genes	SKCM	5638
CTLA4	0.082794153	3.74E-05	immunosuppressive genes	SKCM	5639
HAVCR2	0.170953929	3.71E-05	immunosuppressive genes	SKCM	5640
IDO1	0.078100879	3.63E-05	immunosuppressive genes	SKCM	5641
IL10	0.176576338	3.55E-05	immunosuppressive genes	SKCM	5642
IL10RB	0.290316872	3.49E-05	immunosuppressive genes	SKCM	5643
KDR	0.258613001	3.33E-05	immunosuppressive genes	SKCM	5644
KIR2DL1	-0.100307268	3.33E-05	immunosuppressive genes	SKCM	5645
KIR2DL3	-0.015778066	3.32E-05	immunosuppressive genes	SKCM	5646
LAG3	-0.019549244	3.29E-05	immunosuppressive genes	SKCM	5647
LGALS9	0.09418532	3.26E-05	immunosuppressive genes	SKCM	5648
PDCD1	-0.030317918	3.24E-05	immunosuppressive genes	SKCM	5649
PDCD1LG2	0.21027243	3.21E-05	immunosuppressive genes	SKCM	5650
NECTIN2	0.17029124	3.20E-05	immunosuppressive genes	SKCM	5651
TGFB1	0.167180558	3.10E-05	immunosuppressive genes	SKCM	5652
TGFBR1	0.338916191	3.05E-05	immunosuppressive genes	SKCM	5653
TIGIT	0.022176624	3.00E-05	immunosuppressive genes	SKCM	5654
VTCN1	0.05465731	2.96E-05	immunosuppressive genes	SKCM	5655
CCL1	-0.00903171	2.96E-05	chemokines	STAD	5774
CCL2	-0.163776684	2.85E-05	chemokines	STAD	5775
CCL3	0.118723694	2.83E-05	chemokines	STAD	5776
CCL4	-0.002329085	2.81E-05	chemokines	STAD	5777
CCL5	-0.092836523	2.71E-05	chemokines	STAD	5778
CCL7	0.131978907	2.71E-05	chemokines	STAD	5779
CCL8	0.01727531	2.70E-05	chemokines	STAD	5780
CCL11	-0.088136782	2.68E-05	chemokines	STAD	5781
CCL13	-0.016146123	2.64E-05	chemokines	STAD	5782
CCL14	-0.321170449	2.64E-05	chemokines	STAD	5783
CCL15	0.143222578	2.63E-05	chemokines	STAD	5784
CCL16	-0.156900531	2.62E-05	chemokines	STAD	5785
CCL17	-0.120314779	2.59E-05	chemokines	STAD	5786
CCL18	0.137662065	2.58E-05	chemokines	STAD	5787
CCL19	-0.254823541	2.56E-05	chemokines	STAD	5788
CCL20	0.167541183	2.46E-05	chemokines	STAD	5789
CCL21	-0.226450922	2.46E-05	chemokines	STAD	5790
CCL22	-0.082101687	2.43E-05	chemokines	STAD	5791
CCL23	-0.054469777	2.39E-05	chemokines	STAD	5792
CCL24	0.171711699	2.36E-05	chemokines	STAD	5793
CCL25	0.04835196	2.33E-05	chemokines	STAD	5794
CCL26	0.043616968	2.22E-05	chemokines	STAD	5795
CCL27	0.057766048	2.20E-05	chemokines	STAD	5796
CCL28	0.115405075	2.13E-05	chemokines	STAD	5797
CX3CL1	-0.066713064	2.10E-05	chemokines	STAD	5798
CXCL1	0.220620594	2.09E-05	chemokines	STAD	5799
CXCL2	0.180786483	2.09E-05	chemokines	STAD	5800
CXCL3	0.243376714	1.99E-05	chemokines	STAD	5801
CXCL5	0.201049764	1.97E-05	chemokines	STAD	5802
CXCL6	0.119697197	1.96E-05	chemokines	STAD	5803
CXCL8	0.28626835	1.96E-05	chemokines	STAD	5804
CXCL9	0.030754567	1.94E-05	chemokines	STAD	5805
CXCL10	0.075935711	1.92E-05	chemokines	STAD	5806
CXCL11	0.062854695	1.87E-05	chemokines	STAD	5807
CXCL12	-0.171042055	1.85E-05	chemokines	STAD	5808
CXCL13	-0.152720436	1.85E-05	chemokines	STAD	5809
CXCL14	0.036741019	1.78E-05	chemokines	STAD	5810
CXCL16	0.356432339	1.78E-05	chemokines	STAD	5811
CXCL17	0.032535195	1.78E-05	chemokines	STAD	5812
XCL1	0.043614361	1.74E-05	chemokines	STAD	5813
XCL2	-0.10861573	1.71E-05	chemokines	STAD	5814
CCR1	0.093384025	1.70E-05	chemokine receptors	STAD	5815
CCR2	-0.053945768	1.67E-05	chemokine receptors	STAD	5816
CCR3	0.147759984	1.67E-05	chemokine receptors	STAD	5817
CCR4	-0.080742465	1.63E-05	chemokine receptors	STAD	5818
CCR5	-0.041170495	1.61E-05	chemokine receptors	STAD	5819
CCR6	0.072282276	1.59E-05	chemokine receptors	STAD	5820
CCR7	-0.167859273	1.58E-05	chemokine receptors	STAD	5821
CCR8	0.114411707	1.57E-05	chemokine receptors	STAD	5822
CCR9	-0.03289629	1.57E-05	chemokine receptors	STAD	5823
CCR10	-0.047499812	1.55E-05	chemokine receptors	STAD	5824
CXCR1	0.185415516	1.52E-05	chemokine receptors	STAD	5825
CXCR2	0.095497053	1.48E-05	chemokine receptors	STAD	5826
CXCR3	-0.077618146	1.48E-05	chemokine receptors	STAD	5827
CXCR4	-0.112548425	1.41E-05	chemokine receptors	STAD	5828
CXCR5	-0.11844792	1.36E-05	chemokine receptors	STAD	5829
CXCR6	-0.021658817	1.36E-05	chemokine receptors	STAD	5830
XCR1	-0.076337031	1.32E-05	chemokine receptors	STAD	5831
CX3CR1	-0.114431697	1.30E-05	chemokine receptors	STAD	5832
B2M	0.050900476	1.29E-05	MHC genes	STAD	5833
HLA-A	0.03749949	1.29E-05	MHC genes	STAD	5834
HLA-B	0.016164852	1.27E-05	MHC genes	STAD	5835
HLA-C	0.089774766	1.23E-05	MHC genes	STAD	5836
HLA-DMA	-0.003297524	1.18E-05	MHC genes	STAD	5837
HLA-DMB	-0.029146384	1.18E-05	MHC genes	STAD	5838
HLA-DOA	-0.072679655	1.18E-05	MHC genes	STAD	5839
HLA-DOB	-0.263214484	1.13E-05	MHC genes	STAD	5840
HLA-DPA1	-0.050897411	1.12E-05	MHC genes	STAD	5841
HLA-DPB1	-0.105817878	1.10E-05	MHC genes	STAD	5842
HLA-DQA1	-0.070338658	1.08E-05	MHC genes	STAD	5843
HLA-DQA2	-0.009995445	1.07E-05	MHC genes	STAD	5844
HLA-DQB1	-0.113610575	1.05E-05	MHC genes	STAD	5845
HLA-DRA	-0.046510154	1.04E-05	MHC genes	STAD	5846
HLA-DRB1	-0.033877039	1.02E-05	MHC genes	STAD	5847
HLA-E	0.04602482	1.02E-05	MHC genes	STAD	5848
HLA-F	-0.023775719	9.31E-06	MHC genes	STAD	5849
HLA-G	0.080050946	9.19E-06	MHC genes	STAD	5850
TAP1	0.228098264	9.16E-06	MHC genes	STAD	5851
TAP2	0.304509274	9.16E-06	MHC genes	STAD	5852
TAPBP	0.229495265	9.05E-06	MHC genes	STAD	5853
ADORA2A	-0.001920949	8.87E-06	immunosuppressive genes	STAD	5854
BTLA	-0.135707846	8.75E-06	immunosuppressive genes	STAD	5855
CD160	-0.009065308	8.75E-06	immunosuppressive genes	STAD	5856
CD244	0.017356812	8.67E-06	immunosuppressive genes	STAD	5857
CD274	0.060286511	8.47E-06	immunosuppressive genes	STAD	5858
CD96	-0.060535523	8.31E-06	immunosuppressive genes	STAD	5859
CSF1R	0.004391803	8.19E-06	immunosuppressive genes	STAD	5860
CTLA4	-0.02984927	8.13E-06	immunosuppressive genes	STAD	5861
HAVCR2	0.044884941	8.00E-06	immunosuppressive genes	STAD	5862
IDO1	0.051534174	7.96E-06	immunosuppressive genes	STAD	5863
IL10	0.040741012	7.87E-06	immunosuppressive genes	STAD	5864
IL10RB	0.375006011	7.62E-06	immunosuppressive genes	STAD	5865
KDR	0.134816286	7.61E-06	immunosuppressive genes	STAD	5866
KIR2DL1	-0.012082964	7.58E-06	immunosuppressive genes	STAD	5867
KIR2DL3	0.051393244	7.52E-06	immunosuppressive genes	STAD	5868
LAG3	-0.029264014	7.31E-06	immunosuppressive genes	STAD	5869
LGALS9	0.191817669	7.10E-06	immunosuppressive genes	STAD	5870
PDCD1	-0.095222527	7.04E-06	immunosuppressive genes	STAD	5871
PDCD1LG2	-0.018185676	6.97E-06	immunosuppressive genes	STAD	5872
NECTIN2	0.336699105	6.86E-06	immunosuppressive genes	STAD	5873
TGFB1	-0.075706508	6.82E-06	immunosuppressive genes	STAD	5874
TGFBR1	0.047294932	6.72E-06	immunosuppressive genes	STAD	5875
TIGIT	-0.047759116	6.67E-06	immunosuppressive genes	STAD	5876
VTCN1	0.134664008	6.66E-06	immunosuppressive genes	STAD	5877
CCL1	0.068478331	6.59E-06	chemokines	TGCT	5996
CCL2	0.466780815	6.40E-06	chemokines	TGCT	5997
CCL3	-0.014549491	6.38E-06	chemokines	TGCT	5998
CCL4	-0.038127589	6.28E-06	chemokines	TGCT	5999
CCL5	-0.160049074	6.24E-06	chemokines	TGCT	6000
CCL7	0.369130686	6.22E-06	chemokines	TGCT	6001
CCL8	0.179884848	6.20E-06	chemokines	TGCT	6002
CCL11	0.370909478	6.06E-06	chemokines	TGCT	6003
CCL13	0.505239471	6.04E-06	chemokines	TGCT	6004
CCL14	0.126210232	6.01E-06	chemokines	TGCT	6005
CCL15	0.479112432	5.99E-06	chemokines	TGCT	6006
CCL16	0.37724867	5.93E-06	chemokines	TGCT	6007
CCL17	0.21052658	5.90E-06	chemokines	TGCT	6008
CCL18	0.087366059	5.86E-06	chemokines	TGCT	6009
CCL19	-0.214237154	5.80E-06	chemokines	TGCT	6010
CCL20	0.392471132	5.62E-06	chemokines	TGCT	6011
CCL21	-0.055481664	5.57E-06	chemokines	TGCT	6012
CCL22	0.512257558	5.51E-06	chemokines	TGCT	6013
CCL23	0.374029105	5.38E-06	chemokines	TGCT	6014
CCL24	-0.067788512	5.23E-06	chemokines	TGCT	6015
CCL25	0.537852979	4.90E-06	chemokines	TGCT	6016
CCL26	-0.199901084	4.84E-06	chemokines	TGCT	6017
CCL27	-0.204864293	4.80E-06	chemokines	TGCT	6018
CCL28	0.373272054	4.66E-06	chemokines	TGCT	6019
CX3CL1	0.704330332	4.53E-06	chemokines	TGCT	6020
CXCL1	0.586693358	4.48E-06	chemokines	TGCT	6021
CXCL2	0.606111957	4.45E-06	chemokines	TGCT	6022
CXCL3	0.478893303	4.37E-06	chemokines	TGCT	6023
CXCL5	0.626615053	4.36E-06	chemokines	TGCT	6024
CXCL6	0.428941491	4.33E-06	chemokines	TGCT	6025
CXCL8	0.52766723	4.18E-06	chemokines	TGCT	6026
CXCL9	-0.243965651	4.12E-06	chemokines	TGCT	6027
CXCL10	0.033587529	4.11E-06	chemokines	TGCT	6028
CXCL11	-0.028272915	4.08E-06	chemokines	TGCT	6029
CXCL12	0.329324643	4.05E-06	chemokines	TGCT	6030
CXCL13	-0.009170672	4.05E-06	chemokines	TGCT	6031
CXCL14	0.257519334	3.89E-06	chemokines	TGCT	6032
CXCL16	0.49333766	3.88E-06	chemokines	TGCT	6033
CXCL17	0.282827906	3.87E-06	chemokines	TGCT	6034
XCL1	0.12047927	3.77E-06	chemokines	TGCT	6035
XCL2	-0.116234527	3.74E-06	chemokines	TGCT	6036
CCR1	0.151011058	3.60E-06	chemokine receptors	TGCT	6037
CCR2	-0.009462607	3.49E-06	chemokine receptors	TGCT	6038
CCR3	0.293049618	3.49E-06	chemokine receptors	TGCT	6039
CCR4	0.116655762	3.34E-06	chemokine receptors	TGCT	6040
CCR5	-0.051071552	3.26E-06	chemokine receptors	TGCT	6041
CCR6	-0.000853133	3.25E-06	chemokine receptors	TGCT	6042
CCR7	-0.007788935	3.24E-06	chemokine receptors	TGCT	6043
CCR8	0.049957777	3.19E-06	chemokine receptors	TGCT	6044
CCR9	0.007052554	3.19E-06	chemokine receptors	TGCT	6045
CCR10	0.557819217	3.11E-06	chemokine receptors	TGCT	6046
CXCR1	0.430297297	3.11E-06	chemokine receptors	TGCT	6047
CXCR2	0.362325338	3.11E-06	chemokine receptors	TGCT	6048
CXCR3	-0.204172404	2.99E-06	chemokine receptors	TGCT	6049
CXCR4	0.220739156	2.89E-06	chemokine receptors	TGCT	6050
CXCR5	0.216772585	2.81E-06	chemokine receptors	TGCT	6051
CXCR6	-0.198366592	2.74E-06	chemokine receptors	TGCT	6052
XCR1	0.066599272	2.65E-06	chemokine receptors	TGCT	6053
CX3CR1	0.350772426	2.64E-06	chemokine receptors	TGCT	6054
B2M	0.26244277	2.63E-06	MHC genes	TGCT	6055
HLA-A	0.320695064	2.59E-06	MHC genes	TGCT	6056
HLA-B	0.201512344	2.57E-06	MHC genes	TGCT	6057
HLA-C	0.250554485	2.49E-06	MHC genes	TGCT	6058
HLA-DMA	0.118089037	2.38E-06	MHC genes	TGCT	6059
HLA-DMB	0.095517061	2.30E-06	MHC genes	TGCT	6060
HLA-DOA	0.237874376	2.29E-06	MHC genes	TGCT	6061
HLA-DOB	-0.127866381	2.29E-06	MHC genes	TGCT	6062
HLA-DPA1	0.087692459	2.23E-06	MHC genes	TGCT	6063
HLA-DPB1	0.283741719	2.19E-06	MHC genes	TGCT	6064
HLA-DQA1	0.084137105	2.17E-06	MHC genes	TGCT	6065
HLA-DQA2	0.065832724	2.10E-06	MHC genes	TGCT	6066
HLA-DQB1	-0.104828115	1.94E-06	MHC genes	TGCT	6067
HLA-DRA	0.134448003	1.93E-06	MHC genes	TGCT	6068
HLA-DRB1	0.118331896	1.91E-06	MHC genes	TGCT	6069
HLA-E	0.26601672	1.88E-06	MHC genes	TGCT	6070
HLA-F	-0.068636975	1.87E-06	MHC genes	TGCT	6071
HLA-G	0.027208942	1.85E-06	MHC genes	TGCT	6072
TAP1	0.096513931	1.82E-06	MHC genes	TGCT	6073
TAP2	0.162551188	1.79E-06	MHC genes	TGCT	6074
TAPBP	0.380398021	1.79E-06	MHC genes	TGCT	6075
ADORA2A	0.192465871	1.75E-06	immunosuppressive genes	TGCT	6076
BTLA	-0.170685731	1.73E-06	immunosuppressive genes	TGCT	6077
CD160	-0.176211375	1.70E-06	immunosuppressive genes	TGCT	6078
CD244	0.065367621	1.69E-06	immunosuppressive genes	TGCT	6079
CD274	0.011779672	1.64E-06	immunosuppressive genes	TGCT	6080
CD96	-0.106449678	1.61E-06	immunosuppressive genes	TGCT	6081
CSF1R	0.421178534	1.59E-06	immunosuppressive genes	TGCT	6082
CTLA4	-0.197400588	1.58E-06	immunosuppressive genes	TGCT	6083
HAVCR2	0.203846139	1.55E-06	immunosuppressive genes	TGCT	6084
IDO1	-0.066630778	1.54E-06	immunosuppressive genes	TGCT	6085
IL10	0.058215674	1.50E-06	immunosuppressive genes	TGCT	6086
IL10RB	0.458057059	1.49E-06	immunosuppressive genes	TGCT	6087
KDR	0.587101068	1.47E-06	immunosuppressive genes	TGCT	6088
KIR2DL1	-0.071803242	1.45E-06	immunosuppressive genes	TGCT	6089
KIR2DL3	-0.143183782	1.42E-06	immunosuppressive genes	TGCT	6090
LAG3	-0.169263168	1.38E-06	immunosuppressive genes	TGCT	6091
LGALS9	0.197162538	1.38E-06	immunosuppressive genes	TGCT	6092
PDCD1	-0.2386627	1.30E-06	immunosuppressive genes	TGCT	6093
PDCD1LG2	0.05752489	1.29E-06	immunosuppressive genes	TGCT	6094
NECTIN2	0.609658526	1.29E-06	immunosuppressive genes	TGCT	6095
TGFB1	0.400787887	1.26E-06	immunosuppressive genes	TGCT	6096
TGFBR1	0.207604567	1.22E-06	immunosuppressive genes	TGCT	6097
TIGIT	-0.165986165	1.22E-06	immunosuppressive genes	TGCT	6098
VTCN1	0.299265985	1.19E-06	immunosuppressive genes	TGCT	6099
CCL1	-0.172516886	1.18E-06	chemokines	THCA	6218
CCL2	0.000597857	1.16E-06	chemokines	THCA	6219
CCL3	-0.051826667	1.15E-06	chemokines	THCA	6220
CCL4	-0.063904462	1.14E-06	chemokines	THCA	6221
CCL5	-0.176732388	1.12E-06	chemokines	THCA	6222
CCL7	-0.184864666	1.12E-06	chemokines	THCA	6223
CCL8	0.05616775	1.11E-06	chemokines	THCA	6224
CCL11	-0.155557153	1.09E-06	chemokines	THCA	6225
CCL13	-0.070815534	1.07E-06	chemokines	THCA	6226
CCL14	0.169817031	1.06E-06	chemokines	THCA	6227
CCL15	-0.040823469	1.05E-06	chemokines	THCA	6228
CCL16	0.133962392	1.01E-06	chemokines	THCA	6229
CCL17	-0.146782617	9.96E-07	chemokines	THCA	6230
CCL18	-0.040112525	9.69E-07	chemokines	THCA	6231
CCL19	-0.098434344	9.58E-07	chemokines	THCA	6232
CCL20	-0.161806697	9.57E-07	chemokines	THCA	6233
CCL21	0.014184073	9.46E-07	chemokines	THCA	6234
CCL22	-0.180981337	9.30E-07	chemokines	THCA	6235
CCL23	-0.036777988	9.15E-07	chemokines	THCA	6236
CCL24	0.000560195	8.86E-07	chemokines	THCA	6237
CCL25	-0.046969919	8.24E-07	chemokines	THCA	6238
CCL26	-0.052249048	8.10E-07	chemokines	THCA	6239
CCL27	0.000222895	7.94E-07	chemokines	THCA	6240
CCL28	0.259472162	7.69E-07	chemokines	THCA	6241
CX3CL1	0.225801191	7.66E-07	chemokines	THCA	6242
CXCL1	-0.025858814	7.52E-07	chemokines	THCA	6243
CXCL2	0.004224158	7.48E-07	chemokines	THCA	6244
CXCL3	-0.02482796	7.43E-07	chemokines	THCA	6245
CXCL5	-0.050613376	7.39E-07	chemokines	THCA	6246
CXCL6	0.004166554	6.74E-07	chemokines	THCA	6247
CXCL8	0.025655815	6.42E-07	chemokines	THCA	6248
CXCL9	-0.08714899	6.36E-07	chemokines	THCA	6249
CXCL10	-0.079592071	6.32E-07	chemokines	THCA	6250
CXCL11	-0.075986784	5.81E-07	chemokines	THCA	6251
CXCL12	0.171029374	5.49E-07	chemokines	THCA	6252
CXCL13	-0.133354779	5.37E-07	chemokines	THCA	6253
CXCL14	0.017332006	5.37E-07	chemokines	THCA	6254
CXCL16	0.085379238	5.35E-07	chemokines	THCA	6255
CXCL17	-0.232729325	5.33E-07	chemokines	THCA	6256
XCL1	-0.157168425	5.27E-07	chemokines	THCA	6257
XCL2	-0.141471747	5.11E-07	chemokines	THCA	6258
CCR1	0.081668089	4.97E-07	chemokine receptors	THCA	6259
CCR2	-0.060225142	4.96E-07	chemokine receptors	THCA	6260
CCR3	0.075194696	4.89E-07	chemokine receptors	THCA	6261
CCR4	0.023759485	4.76E-07	chemokine receptors	THCA	6262
CCR5	-0.088661307	4.76E-07	chemokine receptors	THCA	6263
CCR6	0.023512733	4.61E-07	chemokine receptors	THCA	6264
CCR7	-0.06979273	4.60E-07	chemokine receptors	THCA	6265
CCR8	0.10643969	4.58E-07	chemokine receptors	THCA	6266
CCR9	-0.004314913	4.38E-07	chemokine receptors	THCA	6267
CCR10	0.079874028	4.36E-07	chemokine receptors	THCA	6268
CXCR1	0.161559218	4.34E-07	chemokine receptors	THCA	6269
CXCR2	0.149642707	4.33E-07	chemokine receptors	THCA	6270
CXCR3	-0.06739509	4.28E-07	chemokine receptors	THCA	6271
CXCR4	0.0480906	4.04E-07	chemokine receptors	THCA	6272
CXCR5	-0.155079764	3.96E-07	chemokine receptors	THCA	6273
CXCR6	-0.099664731	3.81E-07	chemokine receptors	THCA	6274
XCR1	0.008933622	3.73E-07	chemokine receptors	THCA	6275
CX3CR1	0.193430216	3.36E-07	chemokine receptors	THCA	6276
B2M	0.048092225	3.13E-07	MHC genes	THCA	6277
HLA-A	-0.096278193	3.13E-07	MHC genes	THCA	6278
HLA-B	-0.176229262	3.07E-07	MHC genes	THCA	6279
HLA-C	-0.043092238	3.03E-07	MHC genes	THCA	6280
HLA-DMA	-0.225665534	2.98E-07	MHC genes	THCA	6281
HLA-DMB	0.141446877	2.97E-07	MHC genes	THCA	6282
HLA-DOA	-0.1182084	2.83E-07	MHC genes	THCA	6283
HLA-DOB	-0.179809608	2.73E-07	MHC genes	THCA	6284
HLA-DPA1	-0.132450863	2.68E-07	MHC genes	THCA	6285
HLA-DPB1	-0.153451117	2.64E-07	MHC genes	THCA	6286
HLA-DQA1	-0.074867615	2.63E-07	MHC genes	THCA	6287
HLA-DQA2	-0.121026313	2.61E-07	MHC genes	THCA	6288
HLA-DQB1	-0.232189322	2.57E-07	MHC genes	THCA	6289
HLA-DRA	-0.125478482	2.46E-07	MHC genes	THCA	6290
HLA-DRB1	-0.140495785	2.46E-07	MHC genes	THCA	6291
HLA-E	0.144563961	2.44E-07	MHC genes	THCA	6292
HLA-F	-0.225732759	2.42E-07	MHC genes	THCA	6293
HLA-G	-0.086211048	2.37E-07	MHC genes	THCA	6294
TAP1	-0.023479517	2.34E-07	MHC genes	THCA	6295
TAP2	0.133956824	2.27E-07	MHC genes	THCA	6296
TAPBP	0.059159481	2.22E-07	MHC genes	THCA	6297
ADORA2A	0.113351067	2.17E-07	immunosuppressive genes	THCA	6298
BTLA	-0.06531075	2.17E-07	immunosuppressive genes	THCA	6299
CD160	0.213796024	2.16E-07	immunosuppressive genes	THCA	6300
CD244	-0.013865247	2.12E-07	immunosuppressive genes	THCA	6301
CD274	0.048122192	2.09E-07	immunosuppressive genes	THCA	6302
CD96	0.055953322	2.09E-07	immunosuppressive genes	THCA	6303
CSF1R	-0.001407144	2.07E-07	immunosuppressive genes	THCA	6304
CTLA4	-0.18398009	2.01E-07	immunosuppressive genes	THCA	6305
HAVCR2	-0.058626245	2.01E-07	immunosuppressive genes	THCA	6306
IDO1	-0.052364647	1.96E-07	immunosuppressive genes	THCA	6307
IL10	0.078999255	1.94E-07	immunosuppressive genes	THCA	6308
IL10RB	0.531348342	1.90E-07	immunosuppressive genes	THCA	6309
KDR	0.526943631	1.74E-07	immunosuppressive genes	THCA	6310
KIR2DL1	-0.041625874	1.70E-07	immunosuppressive genes	THCA	6311
KIR2DL3	0.00017322	1.70E-07	immunosuppressive genes	THCA	6312
LAG3	-0.229240447	1.69E-07	immunosuppressive genes	THCA	6313
LGALS9	0.041215266	1.64E-07	immunosuppressive genes	THCA	6314
PDCD1	-0.088248318	1.63E-07	immunosuppressive genes	THCA	6315
PDCD1LG2	-0.039439339	1.62E-07	immunosuppressive genes	THCA	6316
NECTIN2	0.324667428	1.57E-07	immunosuppressive genes	THCA	6317
TGFB1	0.17252786	1.57E-07	immunosuppressive genes	THCA	6318
TGFBR1	0.241797535	1.56E-07	immunosuppressive genes	THCA	6319
TIGIT	-0.13657188	1.54E-07	immunosuppressive genes	THCA	6320
VTCN1	-0.075987685	1.47E-07	immunosuppressive genes	THCA	6321
CCL1	0.137234085	1.47E-07	chemokines	THYM	6440
CCL2	0.38043782	1.34E-07	chemokines	THYM	6441
CCL3	0.303010992	1.31E-07	chemokines	THYM	6442
CCL4	0.578995708	1.23E-07	chemokines	THYM	6443
CCL5	0.267670783	1.22E-07	chemokines	THYM	6444
CCL7	0.288832834	1.18E-07	chemokines	THYM	6445
CCL8	0.65038015	1.13E-07	chemokines	THYM	6446
CCL11	0.125808821	1.13E-07	chemokines	THYM	6447
CCL13	-0.108646332	1.11E-07	chemokines	THYM	6448
CCL14	-0.161949343	1.11E-07	chemokines	THYM	6449
CCL15	0.109873833	1.09E-07	chemokines	THYM	6450
CCL16	0.1686899	1.07E-07	chemokines	THYM	6451
CCL17	-0.527022976	1.06E-07	chemokines	THYM	6452
CCL18	-0.249970479	1.00E-07	chemokines	THYM	6453
CCL19	-0.360928875	9.91E-08	chemokines	THYM	6454
CCL20	0.424434554	9.70E-08	chemokines	THYM	6455
CCL21	-0.121052892	9.44E-08	chemokines	THYM	6456
CCL22	-0.242232076	9.42E-08	chemokines	THYM	6457
CCL23	0.146705562	9.19E-08	chemokines	THYM	6458
CCL24	0.328344408	9.17E-08	chemokines	THYM	6459
CCL25	-0.355685913	9.02E-08	chemokines	THYM	6460
CCL26	0.123983331	8.96E-08	chemokines	THYM	6461
CCL27	-0.243491292	8.78E-08	chemokines	THYM	6462
CCL28	0.395183697	8.33E-08	chemokines	THYM	6463
CX3CL1	0.501932908	7.45E-08	chemokines	THYM	6464
CXCL1	0.482671273	6.50E-08	chemokines	THYM	6465
CXCL2	0.284673726	6.33E-08	chemokines	THYM	6466
CXCL3	0.004758288	6.17E-08	chemokines	THYM	6467
CXCL5	0.466726504	6.10E-08	chemokines	THYM	6468
CXCL6	0.399270225	5.65E-08	chemokines	THYM	6469
CXCL8	0.338378519	5.46E-08	chemokines	THYM	6470
CXCL9	0.591405894	5.13E-08	chemokines	THYM	6471
CXCL10	0.645672062	4.91E-08	chemokines	THYM	6472
CXCL11	0.651092349	4.68E-08	chemokines	THYM	6473
CXCL12	0.06945313	4.68E-08	chemokines	THYM	6474
CXCL13	0.204396556	4.56E-08	chemokines	THYM	6475
CXCL14	-0.060392282	4.33E-08	chemokines	THYM	6476
CXCL16	0.752559568	4.24E-08	chemokines	THYM	6477
CXCL17	0.045208905	4.10E-08	chemokines	THYM	6478
XCL1	0.335033282	4.07E-08	chemokines	THYM	6479
XCL2	0.243759095	4.07E-08	chemokines	THYM	6480
CCR1	0.788787061	3.78E-08	chemokine receptors	THYM	6481
CCR2	0.401764521	3.66E-08	chemokine receptors	THYM	6482
CCR3	0.358704467	3.39E-08	chemokine receptors	THYM	6483
CCR4	0.253008692	3.35E-08	chemokine receptors	THYM	6484
CCR5	0.616986773	3.34E-08	chemokine receptors	THYM	6485
CCR6	0.244040427	3.23E-08	chemokine receptors	THYM	6486
CCR7	-0.263095997	3.22E-08	chemokine receptors	THYM	6487
CCR8	0.34892818	3.02E-08	chemokine receptors	THYM	6488
CCR9	-0.320143062	2.97E-08	chemokine receptors	THYM	6489
CCR10	0.181714433	2.94E-08	chemokine receptors	THYM	6490
CXCR1	0.209400681	2.93E-08	chemokine receptors	THYM	6491
CXCR2	0.513732072	2.78E-08	chemokine receptors	THYM	6492
CXCR3	0.118492163	2.71E-08	chemokine receptors	THYM	6493
CXCR4	-0.192928747	2.67E-08	chemokine receptors	THYM	6494
CXCR5	-0.048233535	2.64E-08	chemokine receptors	THYM	6495
CXCR6	0.527559577	2.62E-08	chemokine receptors	THYM	6496
XCR1	-0.106654234	2.54E-08	chemokine receptors	THYM	6497
CX3CR1	0.587617155	2.42E-08	chemokine receptors	THYM	6498
B2M	0.537110652	2.31E-08	MHC genes	THYM	6499
HLA-A	0.311258857	2.26E-08	MHC genes	THYM	6500
HLA-B	0.237077989	2.26E-08	MHC genes	THYM	6501
HLA-C	0.347497382	2.18E-08	MHC genes	THYM	6502
HLA-DMA	0.203398431	2.17E-08	MHC genes	THYM	6503
HLA-DMB	0.475374307	2.06E-08	MHC genes	THYM	6504
HLA-DOA	0.578752787	2.05E-08	MHC genes	THYM	6505
HLA-DOB	-0.109810225	2.04E-08	MHC genes	THYM	6506
HLA-DPA1	0.565872673	2.03E-08	MHC genes	THYM	6507
HLA-DPB1	0.380515351	2.00E-08	MHC genes	THYM	6508
HLA-DQA1	0.486655337	1.94E-08	MHC genes	THYM	6509
HLA-DQA2	0.082979941	1.82E-08	MHC genes	THYM	6510
HLA-DQB1	-0.118294391	1.81E-08	MHC genes	THYM	6511
HLA-DRA	0.572390843	1.77E-08	MHC genes	THYM	6512
HLA-DRB1	0.394165313	1.69E-08	MHC genes	THYM	6513
HLA-E	0.549229076	1.60E-08	MHC genes	THYM	6514
HLA-F	0.15414997	1.51E-08	MHC genes	THYM	6515
HLA-G	0.284083087	1.46E-08	MHC genes	THYM	6516
TAP1	0.566276879	1.45E-08	MHC genes	THYM	6517
TAP2	0.466086668	1.44E-08	MHC genes	THYM	6518
TAPBP	0.388139965	1.41E-08	MHC genes	THYM	6519
ADORA2A	-0.385240239	1.40E-08	immunosuppressive genes	THYM	6520
BTLA	-0.227642431	1.36E-08	immunosuppressive genes	THYM	6521
CD160	0.383212098	1.33E-08	immunosuppressive genes	THYM	6522
CD244	-0.114601333	1.26E-08	immunosuppressive genes	THYM	6523
CD274	0.062672972	1.14E-08	immunosuppressive genes	THYM	6524
CD96	-0.254352326	1.14E-08	immunosuppressive genes	THYM	6525
CSF1R	0.670701837	1.09E-08	immunosuppressive genes	THYM	6526
CTLA4	0.255086844	1.05E-08	immunosuppressive genes	THYM	6527
HAVCR2	0.693535792	1.03E-08	immunosuppressive genes	THYM	6528
IDO1	0.313189417	9.51E-09	immunosuppressive genes	THYM	6529
IL10	0.626401242	9.25E-09	immunosuppressive genes	THYM	6530
IL10RB	0.243719199	9.20E-09	immunosuppressive genes	THYM	6531
KDR	0.718575409	9.14E-09	immunosuppressive genes	THYM	6532
KIR2DL1	0.26673636	8.95E-09	immunosuppressive genes	THYM	6533
KIR2DL3	0.457910771	7.94E-09	immunosuppressive genes	THYM	6534
LAG3	0.237169796	7.93E-09	immunosuppressive genes	THYM	6535
LGALS9	0.162248238	7.31E-09	immunosuppressive genes	THYM	6536
PDCD1	-0.252176524	7.15E-09	immunosuppressive genes	THYM	6537
PDCD1LG2	0.028712711	7.00E-09	immunosuppressive genes	THYM	6538
NECTIN2	0.46339159	6.60E-09	immunosuppressive genes	THYM	6539
TGFB1	0.307474651	6.05E-09	immunosuppressive genes	THYM	6540
TGFBR1	0.661395527	5.20E-09	immunosuppressive genes	THYM	6541
TIGIT	0.459504788	4.74E-09	immunosuppressive genes	THYM	6542
VTCN1	0.22629594	4.55E-09	immunosuppressive genes	THYM	6543
CCL1	0.014012009	4.21E-09	chemokines	UCEC	6662
CCL2	0.30343004	3.77E-09	chemokines	UCEC	6663
CCL3	0.100627869	3.71E-09	chemokines	UCEC	6664
CCL4	0.161812207	3.57E-09	chemokines	UCEC	6665
CCL5	0.084322132	3.43E-09	chemokines	UCEC	6666
CCL7	0.30065631	3.37E-09	chemokines	UCEC	6667
CCL8	0.358193404	3.31E-09	chemokines	UCEC	6668
CCL11	0.138746122	3.23E-09	chemokines	UCEC	6669
CCL13	0.104578301	3.18E-09	chemokines	UCEC	6670
CCL14	-0.050061326	3.17E-09	chemokines	UCEC	6671
CCL15	0.072205769	3.00E-09	chemokines	UCEC	6672
CCL16	-0.097540172	2.76E-09	chemokines	UCEC	6673
CCL17	-0.034740868	2.72E-09	chemokines	UCEC	6674
CCL18	0.103688917	2.70E-09	chemokines	UCEC	6675
CCL19	0.095456245	2.68E-09	chemokines	UCEC	6676
CCL20	0.232817916	2.64E-09	chemokines	UCEC	6677
CCL21	0.010512774	2.53E-09	chemokines	UCEC	6678
CCL22	0.01491412	2.46E-09	chemokines	UCEC	6679
CCL23	0.070383518	2.34E-09	chemokines	UCEC	6680
CCL24	0.122045046	2.30E-09	chemokines	UCEC	6681
CCL25	-0.015748133	2.24E-09	chemokines	UCEC	6682
CCL26	-0.033900183	2.12E-09	chemokines	UCEC	6683
CCL27	0.071089757	2.12E-09	chemokines	UCEC	6684
CCL28	0.204445447	2.05E-09	chemokines	UCEC	6685
CX3CL1	0.236445717	1.99E-09	chemokines	UCEC	6686
CXCL1	0.166183761	1.88E-09	chemokines	UCEC	6687
CXCL2	0.174210435	1.80E-09	chemokines	UCEC	6688
CXCL3	0.059502217	1.79E-09	chemokines	UCEC	6689
CXCL5	0.117649016	1.68E-09	chemokines	UCEC	6690
CXCL6	0.269824791	1.66E-09	chemokines	UCEC	6691
CXCL8	0.267734388	1.64E-09	chemokines	UCEC	6692
CXCL9	0.167020515	1.55E-09	chemokines	UCEC	6693
CXCL10	0.352413804	1.43E-09	chemokines	UCEC	6694
CXCL11	0.329257863	1.34E-09	chemokines	UCEC	6695
CXCL12	0.066201334	1.31E-09	chemokines	UCEC	6696
CXCL13	0.183650437	1.29E-09	chemokines	UCEC	6697
CXCL14	0.028496138	1.19E-09	chemokines	UCEC	6698
CXCL16	0.346770479	1.18E-09	chemokines	UCEC	6699
CXCL17	0.209974674	1.12E-09	chemokines	UCEC	6700
XCL1	0.140051311	9.64E-10	chemokines	UCEC	6701
XCL2	0.058894256	9.07E-10	chemokines	UCEC	6702
CCR1	0.363569242	8.32E-10	chemokine receptors	UCEC	6703
CCR2	0.223776761	8.24E-10	chemokine receptors	UCEC	6704
CCR3	0.207320246	7.69E-10	chemokine receptors	UCEC	6705
CCR4	0.300188378	7.40E-10	chemokine receptors	UCEC	6706
CCR5	0.212597212	7.06E-10	chemokine receptors	UCEC	6707
CCR6	0.046576009	6.83E-10	chemokine receptors	UCEC	6708
CCR7	0.129127546	6.19E-10	chemokine receptors	UCEC	6709
CCR8	0.366021491	5.97E-10	chemokine receptors	UCEC	6710
CCR9	0.122552583	5.54E-10	chemokine receptors	UCEC	6711
CCR10	0.027500975	5.18E-10	chemokine receptors	UCEC	6712
CXCR1	0.139952479	4.80E-10	chemokine receptors	UCEC	6713
CXCR2	0.22799572	4.80E-10	chemokine receptors	UCEC	6714
CXCR3	0.127901953	3.16E-10	chemokine receptors	UCEC	6715
CXCR4	0.194419362	3.13E-10	chemokine receptors	UCEC	6716
CXCR5	0.141764639	3.09E-10	chemokine receptors	UCEC	6717
CXCR6	0.139771025	3.05E-10	chemokine receptors	UCEC	6718
XCR1	0.271846596	3.03E-10	chemokine receptors	UCEC	6719
CX3CR1	0.311322775	3.01E-10	chemokine receptors	UCEC	6720
B2M	0.506603659	2.82E-10	MHC genes	UCEC	6721
HLA-A	0.226819995	2.80E-10	MHC genes	UCEC	6722
HLA-B	0.183888052	2.66E-10	MHC genes	UCEC	6723
HLA-C	0.249258885	2.59E-10	MHC genes	UCEC	6724
HLA-DMA	0.185743616	2.48E-10	MHC genes	UCEC	6725
HLA-DMB	0.278829146	2.03E-10	MHC genes	UCEC	6726
HLA-DOA	0.184546492	1.81E-10	MHC genes	UCEC	6727
HLA-DOB	0.229856056	1.65E-10	MHC genes	UCEC	6728
HLA-DPA1	0.23281525	1.63E-10	MHC genes	UCEC	6729
HLA-DPB1	0.206863632	1.57E-10	MHC genes	UCEC	6730
HLA-DQA1	0.25911119	1.50E-10	MHC genes	UCEC	6731
HLA-DQA2	0.114649954	1.46E-10	MHC genes	UCEC	6732
HLA-DQB1	0.047435122	1.34E-10	MHC genes	UCEC	6733
HLA-DRA	0.292740951	1.31E-10	MHC genes	UCEC	6734
HLA-DRB1	0.225424215	1.22E-10	MHC genes	UCEC	6735
HLA-E	0.260378215	1.17E-10	MHC genes	UCEC	6736
HLA-F	0.141958902	1.08E-10	MHC genes	UCEC	6737
HLA-G	0.192957129	9.94E-11	MHC genes	UCEC	6738
TAP1	0.345712796	9.15E-11	MHC genes	UCEC	6739
TAP2	0.369257563	8.98E-11	MHC genes	UCEC	6740
TAPBP	0.319334433	7.07E-11	MHC genes	UCEC	6741
ADORA2A	0.107851695	6.96E-11	immunosuppressive genes	UCEC	6742
BTLA	0.009831931	6.89E-11	immunosuppressive genes	UCEC	6743
CD160	0.240221328	5.78E-11	immunosuppressive genes	UCEC	6744
CD244	0.08490378	4.90E-11	immunosuppressive genes	UCEC	6745
CD274	0.227108282	3.46E-11	immunosuppressive genes	UCEC	6746
CD96	0.123832091	3.41E-11	immunosuppressive genes	UCEC	6747
CSF1R	0.193748889	2.89E-11	immunosuppressive genes	UCEC	6748
CTLA4	0.104129806	2.66E-11	immunosuppressive genes	UCEC	6749
HAVCR2	0.189125073	2.46E-11	immunosuppressive genes	UCEC	6750
IDO1	0.31054439	2.45E-11	immunosuppressive genes	UCEC	6751
IL10	0.141338315	2.33E-11	immunosuppressive genes	UCEC	6752
IL10RB	0.455537241	2.32E-11	immunosuppressive genes	UCEC	6753
KDR	0.405856188	2.26E-11	immunosuppressive genes	UCEC	6754
KIR2DL1	0.110078451	2.18E-11	immunosuppressive genes	UCEC	6755
KIR2DL3	0.095796803	2.00E-11	immunosuppressive genes	UCEC	6756
LAG3	0.057521388	1.92E-11	immunosuppressive genes	UCEC	6757
LGALS9	0.347532661	1.69E-11	immunosuppressive genes	UCEC	6758
PDCD1	0.070359412	1.65E-11	immunosuppressive genes	UCEC	6759
PDCD1LG2	0.147841512	1.56E-11	immunosuppressive genes	UCEC	6760
NECTIN2	0.18152812	1.54E-11	immunosuppressive genes	UCEC	6761
TGFB1	0.256831549	1.52E-11	immunosuppressive genes	UCEC	6762
TGFBR1	0.35766996	1.22E-11	immunosuppressive genes	UCEC	6763
TIGIT	0.176498751	1.11E-11	immunosuppressive genes	UCEC	6764
VTCN1	0.197141495	1.06E-11	immunosuppressive genes	UCEC	6765
CCL1	-0.09159862	1.04E-11	chemokines	UCS	6884
CCL2	0.174327825	1.03E-11	chemokines	UCS	6885
CCL3	0.154081144	9.41E-12	chemokines	UCS	6886
CCL4	0.165805863	9.31E-12	chemokines	UCS	6887
CCL5	0.25665733	9.18E-12	chemokines	UCS	6888
CCL7	0.389035333	8.97E-12	chemokines	UCS	6889
CCL8	0.4146622	8.50E-12	chemokines	UCS	6890
CCL11	-0.112370113	7.08E-12	chemokines	UCS	6891
CCL13	0.394580178	6.62E-12	chemokines	UCS	6892
CCL14	0.320497138	6.55E-12	chemokines	UCS	6893
CCL15	0.177346536	6.47E-12	chemokines	UCS	6894
CCL16	0.213958314	6.41E-12	chemokines	UCS	6895
CCL17	0.131362356	6.16E-12	chemokines	UCS	6896
CCL18	0.272286108	5.73E-12	chemokines	UCS	6897
CCL19	0.093672515	5.42E-12	chemokines	UCS	6898
CCL20	0.171922161	5.29E-12	chemokines	UCS	6899
CCL21	0.134087175	4.75E-12	chemokines	UCS	6900
CCL22	0.258166066	4.54E-12	chemokines	UCS	6901
CCL23	0.303315166	2.90E-12	chemokines	UCS	6902
CCL24	0.246153602	2.31E-12	chemokines	UCS	6903
CCL25	0.181760384	2.20E-12	chemokines	UCS	6904
CCL26	0.178237397	2.19E-12	chemokines	UCS	6905
CCL27	-0.026844301	2.14E-12	chemokines	UCS	6906
CCL28	0.227781557	2.12E-12	chemokines	UCS	6907
CX3CL1	0.210527284	1.98E-12	chemokines	UCS	6908
CXCL1	0.116624078	1.97E-12	chemokines	UCS	6909
CXCL2	0.085412619	1.85E-12	chemokines	UCS	6910
CXCL3	0.051377791	1.73E-12	chemokines	UCS	6911
CXCL5	0.280855053	1.53E-12	chemokines	UCS	6912
CXCL6	-0.006103637	1.49E-12	chemokines	UCS	6913
CXCL8	0.059019671	1.43E-12	chemokines	UCS	6914
CXCL9	0.148457695	1.42E-12	chemokines	UCS	6915
CXCL10	0.389354339	1.26E-12	chemokines	UCS	6916
CXCL11	0.452178478	1.13E-12	chemokines	UCS	6917
CXCL12	0.010815825	1.09E-12	chemokines	UCS	6918
CXCL13	0.300254716	9.99E-13	chemokines	UCS	6919
CXCL14	0.306649371	9.96E-13	chemokines	UCS	6920
CXCL16	0.281284536	6.54E-13	chemokines	UCS	6921
CXCL17	0.279589074	5.48E-13	chemokines	UCS	6922
XCL1	0.121144517	5.28E-13	chemokines	UCS	6923
XCL2	0.246251337	4.77E-13	chemokines	UCS	6924
CCR1	0.484591048	4.29E-13	chemokine receptors	UCS	6925
CCR2	0.187977798	4.06E-13	chemokine receptors	UCS	6926
CCR3	0.190858665	3.43E-13	chemokine receptors	UCS	6927
CCR4	0.293033619	2.57E-13	chemokine receptors	UCS	6928
CCR5	0.300861986	2.45E-13	chemokine receptors	UCS	6929
CCR6	-0.105570508	2.10E-13	chemokine receptors	UCS	6930
CCR7	0.253562473	1.92E-13	chemokine receptors	UCS	6931
CCR8	0.143307577	1.69E-13	chemokine receptors	UCS	6932
CCR9	0.02248685	1.39E-13	chemokine receptors	UCS	6933
CCR10	-0.004803281	1.21E-13	chemokine receptors	UCS	6934
CXCR1	0.221721456	7.91E-14	chemokine receptors	UCS	6935
CXCR2	0.280681244	7.71E-14	chemokine receptors	UCS	6936
CXCR3	0.301522643	7.58E-14	chemokine receptors	UCS	6937
CXCR4	-0.004104903	7.45E-14	chemokine receptors	UCS	6938
CXCR5	0.123965149	4.94E-14	chemokine receptors	UCS	6939
CXCR6	0.297542004	4.94E-14	chemokine receptors	UCS	6940
XCR1	0.32171779	4.70E-14	chemokine receptors	UCS	6941
CX3CR1	0.175206087	4.54E-14	chemokine receptors	UCS	6942
B2M	0.395458971	3.71E-14	MHC genes	UCS	6943
HLA-A	0.336243734	2.73E-14	MHC genes	UCS	6944
HLA-B	0.330424194	2.61E-14	MHC genes	UCS	6945
HLA-C	0.328890018	2.55E-14	MHC genes	UCS	6946
HLA-DMA	0.325322233	2.55E-14	MHC genes	UCS	6947
HLA-DMB	0.137198325	1.96E-14	MHC genes	UCS	6948
HLA-DOA	0.184086999	1.65E-14	MHC genes	UCS	6949
HLA-DOB	0.120705596	1.38E-14	MHC genes	UCS	6950
HLA-DPA1	0.289045354	1.29E-14	MHC genes	UCS	6951
HLA-DPB1	0.315352039	1.19E-14	MHC genes	UCS	6952
HLA-DQA1	0.234345927	1.12E-14	MHC genes	UCS	6953
HLA-DQA2	0.19063186	7.58E-15	MHC genes	UCS	6954
HLA-DQB1	0.190657436	6.25E-15	MHC genes	UCS	6955
HLA-DRA	0.357507342	4.22E-15	MHC genes	UCS	6956
HLA-DRB1	0.319028593	3.45E-15	MHC genes	UCS	6957
HLA-E	0.352433166	2.85E-15	MHC genes	UCS	6958
HLA-F	0.290071074	2.65E-15	MHC genes	UCS	6959
HLA-G	0.282982689	2.30E-15	MHC genes	UCS	6960
TAP1	0.274282354	2.23E-15	MHC genes	UCS	6961
TAP2	0.31634861	2.18E-15	MHC genes	UCS	6962
TAPBP	0.198191933	1.96E-15	MHC genes	UCS	6963
ADORA2A	0.259600555	1.86E-15	immunosuppressive genes	UCS	6964
BTLA	0.145676613	1.83E-15	immunosuppressive genes	UCS	6965
CD160	0.306812251	1.77E-15	immunosuppressive genes	UCS	6966
CD244	0.333721516	1.73E-15	immunosuppressive genes	UCS	6967
CD274	0.255991084	1.39E-15	immunosuppressive genes	UCS	6968
CD96	0.325296441	1.36E-15	immunosuppressive genes	UCS	6969
CSF1R	0.350852651	1.20E-15	immunosuppressive genes	UCS	6970
CTLA4	0.311564885	1.20E-15	immunosuppressive genes	UCS	6971
HAVCR2	0.296066377	1.10E-15	immunosuppressive genes	UCS	6972
IDO1	0.203727503	1.09E-15	immunosuppressive genes	UCS	6973
IL10	0.393027844	9.36E-16	immunosuppressive genes	UCS	6974
IL10RB	0.477305569	8.42E-16	immunosuppressive genes	UCS	6975
KDR	0.488822515	7.78E-16	immunosuppressive genes	UCS	6976
KIR2DL1	0.107555295	7.61E-16	immunosuppressive genes	UCS	6977
KIR2DL3	0.136555347	5.57E-16	immunosuppressive genes	UCS	6978
LAG3	0.153925875	5.57E-16	immunosuppressive genes	UCS	6979
LGALS9	0.410951254	4.50E-16	immunosuppressive genes	UCS	6980
PDCD1	0.105694965	3.53E-16	immunosuppressive genes	UCS	6981
PDCD1LG2	0.356300115	3.51E-16	immunosuppressive genes	UCS	6982
NECTIN2	0.087552583	3.16E-16	immunosuppressive genes	UCS	6983
TGFB1	0.325670467	2.69E-16	immunosuppressive genes	UCS	6984
TGFBR1	0.248462315	2.67E-16	immunosuppressive genes	UCS	6985
TIGIT	0.241548768	2.61E-16	immunosuppressive genes	UCS	6986
VTCN1	0.211623043	2.42E-16	immunosuppressive genes	UCS	6987
CCL1	0.172619849	1.59E-16	chemokines	UVM	7106
CCL2	0.192936043	1.49E-16	chemokines	UVM	7107
CCL3	0.295998238	1.12E-16	chemokines	UVM	7108
CCL4	0.461698416	9.54E-17	chemokines	UVM	7109
CCL5	0.366425744	8.17E-17	chemokines	UVM	7110
CCL7	-0.081800694	7.46E-17	chemokines	UVM	7111
CCL8	0.152463537	7.15E-17	chemokines	UVM	7112
CCL11	0.014720675	7.15E-17	chemokines	UVM	7113
CCL13	0.149384153	6.16E-17	chemokines	UVM	7114
CCL14	0.146676527	5.50E-17	chemokines	UVM	7115
CCL15	0.145935404	5.31E-17	chemokines	UVM	7116
CCL16	0.163351952	5.07E-17	chemokines	UVM	7117
CCL17	0.323762792	2.80E-17	chemokines	UVM	7118
CCL18	0.090575186	2.10E-17	chemokines	UVM	7119
CCL19	0.0412183	1.57E-17	chemokines	UVM	7120
CCL20	0.301836591	8.71E-18	chemokines	UVM	7121
CCL21	-0.031911166	8.05E-18	chemokines	UVM	7122
CCL22	0.270657143	7.35E-18	chemokines	UVM	7123
CCL23	0.230310288	5.66E-18	chemokines	UVM	7124
CCL24	0.374594579	4.51E-18	chemokines	UVM	7125
CCL25	0.249717219	4.08E-18	chemokines	UVM	7126
CCL26	0.294460408	3.32E-18	chemokines	UVM	7127
CCL27	0.028369375	2.60E-18	chemokines	UVM	7128
CCL28	-0.168181355	2.29E-18	chemokines	UVM	7129
CX3CL1	0.257333522	9.99E-19	chemokines	UVM	7130
CXCL1	0.062813665	9.85E-19	chemokines	UVM	7131
CXCL2	0.37163249	8.70E-19	chemokines	UVM	7132
CXCL3	0.19583209	4.08E-19	chemokines	UVM	7133
CXCL5	0.263433862	3.47E-19	chemokines	UVM	7134
CXCL6	0.257128753	3.08E-19	chemokines	UVM	7135
CXCL8	0.158928838	1.02E-19	chemokines	UVM	7136
CXCL9	0.382101017	4.42E-20	chemokines	UVM	7137
CXCL10	0.392244106	3.79E-20	chemokines	UVM	7138
CXCL11	0.289799267	3.57E-20	chemokines	UVM	7139
CXCL12	0.451198154	3.20E-20	chemokines	UVM	7140
CXCL13	0.228163264	1.57E-20	chemokines	UVM	7141
CXCL14	0.204927519	1.35E-20	chemokines	UVM	7142
CXCL16	0.527718034	7.42E-21	chemokines	UVM	7143
CXCL17	-0.188724648	3.92E-21	chemokines	UVM	7144
XCL1	0.269392265	3.07E-21	chemokines	UVM	7145
XCL2	0.163083944	2.71E-21	chemokines	UVM	7146
CCR1	0.436932222	1.87E-21	chemokine receptors	UVM	7147
CCR2	0.311351205	1.68E-21	chemokine receptors	UVM	7148
CCR3	0.340987056	7.84E-22	chemokine receptors	UVM	7149
CCR4	0.343352322	6.96E-22	chemokine receptors	UVM	7150
CCR5	0.401774782	6.42E-22	chemokine receptors	UVM	7151
CCR6	0.383744919	5.76E-23	chemokine receptors	UVM	7152
CCR7	0.216088073	4.58E-23	chemokine receptors	UVM	7153
CCR8	0.234095211	4.48E-23	chemokine receptors	UVM	7154
CCR9	0.335498389	4.39E-23	chemokine receptors	UVM	7155
CCR10	0.004743346	1.16E-23	chemokine receptors	UVM	7156
CXCR1	0.017273914	7.30E-24	chemokine receptors	UVM	7157
CXCR2	0.124087301	3.93E-24	chemokine receptors	UVM	7158
CXCR3	0.316617897	2.20E-24	chemokine receptors	UVM	7159
CXCR4	0.254091346	1.95E-24	chemokine receptors	UVM	7160
CXCR5	-0.142775113	1.84E-24	chemokine receptors	UVM	7161
CXCR6	0.429586721	1.24E-24	chemokine receptors	UVM	7162
XCR1	0.193105026	9.43E-25	chemokine receptors	UVM	7163
CX3CR1	0.313798292	7.27E-25	chemokine receptors	UVM	7164
B2M	0.557563399	1.99E-26	MHC genes	UVM	7165
HLA-A	0.496516184	1.73E-26	MHC genes	UVM	7166
HLA-B	0.447034506	2.68E-28	MHC genes	UVM	7167
HLA-C	0.545020671	2.57E-28	MHC genes	UVM	7168
HLA-DMA	0.37446732	2.05E-28	MHC genes	UVM	7169
HLA-DMB	0.456667848	1.31E-29	MHC genes	UVM	7170
HLA-DOA	0.492206187	1.05E-29	MHC genes	UVM	7171
HLA-DOB	0.357777793	6.14E-30	MHC genes	UVM	7172
HLA-DPA1	0.462459478	4.62E-30	MHC genes	UVM	7173
HLA-DPB1	0.461623165	1.05E-30	MHC genes	UVM	7174
HLA-DQA1	0.326080245	4.79E-31	MHC genes	UVM	7175
HLA-DQA2	0.166067704	4.20E-31	MHC genes	UVM	7176
HLA-DQB1	0.21925709	8.64E-32	MHC genes	UVM	7177
HLA-DRA	0.479045811	6.62E-32	MHC genes	UVM	7178
HLA-DRB1	0.409478403	1.20E-32	MHC genes	UVM	7179
HLA-E	0.369742795	2.18E-34	MHC genes	UVM	7180
HLA-F	0.390634101	1.50E-34	MHC genes	UVM	7181
HLA-G	0.233154659	8.87E-35	MHC genes	UVM	7182
TAP1	0.41725444	1.87E-35	MHC genes	UVM	7183
TAP2	0.369144218	7.75E-36	MHC genes	UVM	7184
TAPBP	0.206032503	4.86E-36	MHC genes	UVM	7185
ADORA2A	0.363228509	6.45E-38	immunosuppressive genes	UVM	7186
BTLA	0.350651384	6.33E-38	immunosuppressive genes	UVM	7187
CD160	0.304049876	2.10E-38	immunosuppressive genes	UVM	7188
CD244	0.454536323	1.56E-38	immunosuppressive genes	UVM	7189
CD274	0.275108752	1.21E-38	immunosuppressive genes	UVM	7190
CD96	0.445615183	1.29E-39	immunosuppressive genes	UVM	7191
CSF1R	0.490513752	4.88E-41	immunosuppressive genes	UVM	7192
CTLA4	0.284814909	6.85E-42	immunosuppressive genes	UVM	7193
HAVCR2	0.491754587	3.09E-43	immunosuppressive genes	UVM	7194
IDO1	0.330849166	1.19E-43	immunosuppressive genes	UVM	7195
IL10	0.558339962	8.80E-44	immunosuppressive genes	UVM	7196
IL10RB	0.51899938	3.38E-44	immunosuppressive genes	UVM	7197
KDR	0.483468951	3.09E-44	immunosuppressive genes	UVM	7198
KIR2DL1	0.141660068	8.20E-47	immunosuppressive genes	UVM	7199
KIR2DL3	0.132059701	7.83E-47	immunosuppressive genes	UVM	7200
LAG3	0.353075619	3.07E-47	immunosuppressive genes	UVM	7201
LGALS9	0.364838154	2.16E-48	immunosuppressive genes	UVM	7202
PDCD1	0.436217821	3.32E-51	immunosuppressive genes	UVM	7203
PDCD1LG2	0.243085346	1.35E-51	immunosuppressive genes	UVM	7204
NECTIN2	0.058867829	2.69E-52	immunosuppressive genes	UVM	7205
TGFB1	0.266494435	3.75E-54	immunosuppressive genes	UVM	7206
TGFBR1	0.579075715	1.57E-54	immunosuppressive genes	UVM	7207
TIGIT	0.324231043	6.40E-58	immunosuppressive genes	UVM	7208
VTCN1	0.209285139	5.55E-58	immunosuppressive genes	UVM	7209
